# Supplementary material for: Multi-omics analysis reveals associations between gut microbiota and host transcriptome in colon cancer patients
Source: mSystems. 2025 Feb 27;10(3):e00805-24. doi: 10.1128/msystems.00805-24 (PMC11915798; doi:10.1128/msystems.00805-24)
Supplement: Supplemental Tables — Tables S1 to S10. [file msystems.00805-24-s0002.xlsx]

## Sheet: Table S1
Table S1 The clinical information of all samples
Sample	Patient ID	Gender	Age	Stage	T	N	M	Sample type	Tumor location	Sample name of NCBI database
N1	1	Male	65					normal tissue	left colon	normal1
T1	1	Male	65	III	T3	N2	M0	tumor tissue	left colon	tumor1
N2	2	Male	56					normal tissue	right colon	normal2
T2	2	Male	56	III	T3	N1	M0	tumor tissue	right colon	tumor2
N3	3	Male	64					normal tissue	right colon	normal3
T3	3	Male	64	III	T3	N2	M0	tumor tissue	right colon	tumor3
N4	4	Male	66					normal tissue	left colon	normal4
T4	4	Male	66	III	T3	N2	M0	tumor tissue	left colon	tumor4
N5	5	Male	67					normal tissue	left colon	normal5
T5	5	Male	67	II	T2	N0	M0	tumor tissue	left colon	tumor5
N6	6	Male	69					normal tissue	right colon	normal10
T6	6	Male	69	II	T4	N0	M0	tumor tissue	right colon	tumor10
N7	7	Male	62					normal tissue	left colon	normal11
T7	7	Male	62	IV	T2	N1	M1	tumor tissue	left colon	tumor11
N8	8	Female	61					normal tissue	left colon	normal13
T8	8	Female	61	IV	T3	N2	M1	tumor tissue	left colon	tumor13
N9	9	Female	34					normal tissue	right colon	normal14
T9	9	Female	34	II	T3	N0	M0	tumor tissue	right colon	tumor14
N10	10	Female	34					normal tissue	right colon	normal15
T10	10	Female	34	III	T3	N1	M0	tumor tissue	right colon	tumor15
N11	11	Male	75					normal tissue	right colon	normal18
T11	11	Male	75	II	T2	N0	M0	tumor tissue	right colon	tumor18
N12	12	Female	63					normal tissue	right colon	normal19
T12	12	Female	63	III	T4	N1	M0	tumor tissue	right colon	tumor19
N13	13	Male	53					normal tissue	left colon	normal22
T13	13	Male	53	III	T3	N2	M0	tumor tissue	left colon	tumor22
N14	14	Female	59					normal tissue	right colon	normal24
T14	14	Female	59	II	T3	N0	M0	tumor tissue	right colon	tumor24
N15	15	Female	58					normal tissue	left colon	normal26
T15	15	Female	58	II	T3	N0	M0	tumor tissue	left colon	tumor26
N16	16	Male	68					normal tissue	right colon	normal27
T16	16	Male	68	II	T2	N0	M0	tumor tissue	right colon	tumor27
N17	17	Female	45					normal tissue	left colon	normal28
T17	17	Female	45	II	T2	N0	M0	tumor tissue	left colon	tumor28
N18	18	Female	46					normal tissue	right colon	normal29
T18	18	Female	46	II	T3	N0	M0	tumor tissue	right colon	tumor29
N19	19	Male	54					normal tissue	left colon	normal30
T19	19	Male	54	IV	T3	N2	M1	tumor tissue	left colon	tumor30

## Sheet: Table S2
Table S2 Statistical information of 16S rRNA libraries
Sample	Raw PE	Combined	Qualified	Nochime	Base(nt)	AvgLen(nt)	Q20	Q30	GC (%)	Effective (%)
N1	88228	86161	85840	80201	20115096	251	99.23	97.75	50.75	90.9
N2	85598	83672	83423	77727	19523141	251	99.25	97.8	50.67	90.8
N3	83138	80180	79972	71089	16778447	236	99.36	98.05	51.7	85.51
N4	84259	83320	83058	77587	19471402	251	99.28	97.85	51.6	92.08
N5	90065	89016	88745	80999	20317554	251	99.22	97.67	51.09	89.93
N6	81822	79594	79044	67457	17154090	254	99.24	97.66	51.33	82.44
N7	86818	86005	85621	74531	18880924	253	99.32	97.86	53.27	85.85
N8	80705	79906	79386	68450	17356264	254	99.24	97.65	52.34	84.82
N9	90373	88651	88131	77323	19598871	253	99.29	97.84	52	85.56
N10	76508	74748	74266	63158	16067497	254	99.25	97.65	52.76	82.55
N11	88952	88066	87605	81217	20619548	254	99.26	97.67	50.54	91.3
N12	84302	83474	83097	73391	18601418	253	99.25	97.65	51.47	87.06
N13	93571	92573	92070	83959	21319260	254	99.12	97.35	52.01	89.73
N14	79256	68635	67557	60193	15147477	252	99.11	97.32	52.17	75.95
N15	89143	88707	88215	80840	20524043	254	99.31	97.79	52.9	90.69
N16	89114	87752	87171	80948	20534788	254	99.35	97.87	51.55	90.84
N17	84272	83275	82785	76031	19308805	254	99.34	97.86	52.96	90.22
N18	84122	83701	83384	77575	19662664	253	99.37	97.92	51.15	92.22
N19	85229	84249	83644	75517	19167019	254	99.21	97.54	51.79	88.6
T1	89680	87622	87245	81204	20467316	252	99.24	97.75	51.34	90.55
T2	85154	85130	84931	78566	19710496	251	99.26	97.82	50.39	92.26
T3	95080	85306	84980	78405	18687157	238	99.28	97.87	51.12	82.46
T4	88377	79135	78852	71321	17007237	238	99.28	97.89	49.22	80.7
T5	93449	93318	93107	86566	21812557	252	99.25	97.86	53.13	92.63
T6	88312	86521	85870	79854	20204712	253	99.12	97.33	50.4	90.42
T7	85652	85446	84877	76297	19322111	253	99.15	97.41	52.1	89.08
T8	88352	87042	86332	78261	19810161	253	99.14	97.38	51.36	88.58
T9	86823	86730	86333	78863	20001545	254	99.18	97.41	51.28	90.83
T10	83010	80833	80144	72777	18466692	254	99.2	97.53	51.98	87.67
T11	82184	79651	79041	73354	18605370	254	99.28	97.75	53.94	89.26
T12	92175	91778	91308	85269	21585492	253	99.17	97.46	51.07	92.51
T13	90894	88198	87609	81515	20685422	254	99.23	97.6	52.16	89.68
T14	89036	87598	86940	83231	21115504	254	99.06	97.18	50.24	93.48
T15	89271	87422	86911	81554	20686617	254	99.3	97.77	52.86	91.36
T16	86060	84707	84209	78618	19908171	253	99.25	97.66	51.7	91.35
T17	85402	83544	83126	78036	19761335	253	99.35	97.87	52.53	91.37
T18	81988	80962	80130	76450	19330576	253	99.16	97.49	49.06	93.25
T19	87690	85052	84562	81408	20636978	254	99.37	97.97	52.82	92.84

## Sheet: Table S3
Table S3 Rersults of diversity analysis based on 16S rRNA sequencing
Sample	observed_species	shannon	simpson	chao1	ace	goods_coverage	PD_whole_tree
N1	1035	5.17527	0.907848	1259.38	1363.4	0.994348	133.568
N2	1162	4.70589	0.859235	1344	1416.98	0.994589	106.112
N3	1248	5.88464	0.933568	1420.27	1447.26	0.99514	159.64
N4	901	4.20768	0.86236	1103.35	1166.45	0.995089	110.897
N5	1164	5.88044	0.95007	1357.12	1463.65	0.994365	122.038
N6	1726	6.05739	0.943196	1914.66	1992.56	0.993296	157.347
N7	1420	5.69229	0.94232	1645.85	1739.07	0.993348	162.368
N8	1648	6.06818	0.941169	1860.37	1936.61	0.993141	196.119
N9	1204	5.10666	0.882245	1415.11	1506.39	0.994227	121.43
N10	1303	5.94607	0.936663	1486.92	1557.32	0.994451	143.597
N11	462	3.81845	0.779844	528.839	569.754	0.99807	61.4745
N12	445	4.79941	0.920946	496.247	516.184	0.998501	70.0776
N13	872	4.2013	0.825454	994.917	1082.83	0.996002	121.225
N14	1137	5.14766	0.896238	1281.3	1264.42	0.996174	180.276
N15	832	3.81195	0.689928	977.58	1049.09	0.995761	128.912
N16	372	3.94366	0.851767	426.286	479.542	0.998346	70.1026
N17	618	3.78426	0.741763	726.374	790.676	0.996915	114.173
N18	423	3.9848	0.867187	525.886	558.499	0.997794	67.9887
N19	534	5.4948	0.924192	618.642	627.71	0.998156	67.1398
T1	1149	4.94084	0.896131	1350.49	1456.64	0.994244	118.801
T2	1080	5.10067	0.873627	1241.58	1331.3	0.995054	106.334
T3	1308	6.02907	0.942841	1523.41	1605.82	0.993848	169.123
T4	1093	4.62254	0.851535	1272.07	1329.64	0.995089	142.553
T5	955	4.4018	0.830813	1178.18	1312.36	0.994554	107.996
T6	439	4.49104	0.906985	498.207	538.454	0.998242	64.2944
T7	1198	5.26199	0.883928	1383.16	1437.72	0.994865	167.949
T8	686	5.47456	0.933364	789.319	849.749	0.997019	65.6959
T9	439	5.04633	0.93299	517.765	535.381	0.998208	63.2761
T10	636	5.20149	0.904323	721.564	757.553	0.997553	85.866
T11	541	3.97505	0.762804	618.558	636.694	0.998001	82.1292
T12	487	5.14076	0.933704	571.733	624.156	0.997863	54.8907
T13	663	4.57025	0.874572	775.986	840.102	0.996915	127.191
T14	361	2.56978	0.622224	433.549	454.231	0.998242	76.6571
T15	507	3.63668	0.703891	597.495	641.866	0.997708	98.3183
T16	617	4.76967	0.906532	687.5	737.504	0.997553	81.7412
T17	542	3.98121	0.797584	629.816	681.58	0.997553	94.6821
T18	249	3.16415	0.783379	274.565	288.249	0.999156	44.0063
T19	343	2.49114	0.495232	389.957	418.406	0.998604	62.0119

## Sheet: Table S4
Table S4 Statistical information of metagenome libraries
Sample	InsertSize (bp)	SeqStrategy	RawData	CleanData	Clean_Q20	Clean_Q30	Clean_GC (%)	Effective (%)	NonHostData
N1	350	(150:150)	6771.92	6767.46	96.92	91.98	41.02	99.934	154.08
N2	350	(150:150)	7089.43	7083.62	96.68	91.41	40.5	99.918	326.04
N3	350	(150:150)	6779.61	6774.76	97.08	92.33	40.77	99.928	114.16
N4	350	(150:150)	6189.44	6184.24	96.5	91.04	40.84	99.916	143.86
N5	350	(150:150)	6373.94	6369.12	96.85	91.75	40.79	99.924	554.28
N6	350	(150:150)	6497.07	6486	97.03	92.16	40.2	99.83	775.76
N7	350	(150:150)	6690.57	6685.06	97.11	92.34	40.29	99.918	108.84
N8	350	(150:150)	6930.74	6925.51	96.78	91.63	40.17	99.924	76.88
N9	350	(150:150)	6663.59	6655.1	96.75	91.61	40.37	99.873	315.12
N10	350	(150:150)	6702.26	6678.58	97.03	92.1	40.09	99.647	857.88
N11	350	(150:150)	6890.83	6881.17	97.22	92.58	40.36	99.86	356.08
N12	350	(150:150)	6702.83	6693.61	97.07	92.31	41.54	99.862	551.96
N13	350	(150:150)	6117.61	6112.89	97	92.01	40.47	99.923	1618.4
N14	350	(150:150)	6797.49	6791.36	97.01	92.14	40.61	99.91	61.94
N15	350	(150:150)	6895.28	6889.8	97.14	92.44	43.17	99.92	1549.78
N16	350	(150:150)	5912.91	5906.11	96.86	91.69	41.91	99.885	2250.56
N17	350	(150:150)	6931.11	6921.97	96.93	91.97	40.48	99.868	429.24
N18	350	(150:150)	6769.28	6760.52	96.69	91.48	40.28	99.871	236.28
N19	350	(150:150)	7053.07	7045.66	97.31	92.7	43.85	99.895	4209.7
T1	350	(150:150)	6740.46	6729.24	96.79	91.66	41.2	99.834	927.34
T2	350	(150:150)	6919.91	6914.57	97.03	92.14	40.52	99.923	110.38
T3	350	(150:150)	6939.24	6933.76	97	92.13	40.72	99.921	121.32
T4	350	(150:150)	6744.6	6739.95	97.22	92.59	40.31	99.931	90.22
T5	350	(150:150)	6816.05	6808.13	97.17	92.46	40.29	99.884	148.98
T6	350	(150:150)	6830.52	6823.91	97	92.1	40.11	99.903	171.08
T7	350	(150:150)	6233.96	6229.09	96.41	90.78	40.01	99.922	107.78
T8	350	(150:150)	6670.8	6665.46	96.87	91.84	40.51	99.92	204.84
T9	350	(150:150)	6837.88	6830.59	97.27	92.62	40.16	99.893	198.78
T10	350	(150:150)	6854.12	6848.25	97.12	92.38	40.52	99.914	97.02
T11	350	(150:150)	6231.88	6225.68	96.78	91.64	40.23	99.9	135.16
T12	350	(150:150)	5981.93	5952.91	96.94	91.94	38.78	99.515	159.96
T13	350	(150:150)	6577.52	6569.86	97.06	92.25	40.38	99.883	95.82
T14	350	(150:150)	6999.28	6993.57	97.1	92.28	40.2	99.919	67.34
T15	350	(150:150)	7001.49	6994.51	96.85	91.8	40.08	99.9	89.84
T16	350	(150:150)	6948.24	6940.98	96.94	91.88	39.68	99.895	238.02
T17	350	(150:150)	6279.78	6273.22	96.95	92.01	40.64	99.896	76.8
T18	350	(150:150)	6045.68	6040.41	96	89.78	39.37	99.913	94.34
T19	350	(150:150)	6330.69	6325.61	96.73	91.53	39.66	99.92	79.86

## Sheet: Table S5
Table S5 The different enzyme families between tumor and normal groups at the second level of classification
Taxa	mean(group1)	variance(group1)	standard error(group1)	mean(group2)	variance(group2)	standard error(group2)	p value	q value
CBM12	8.73087e-07	7.24835e-12	6.1765e-07	0	0	0	0.000999001	0.00331752
CBM32	0.000391671	8.55603e-08	6.71057e-05	0.000131585	1.33932e-08	2.655e-05	0.000999001	0.00331752
CBM35	7.63949e-05	4.62535e-09	1.56026e-05	1.21727e-05	2.13043e-10	3.34855e-06	0.000999001	0.00331752
GH100	4.61099e-06	1.15022e-10	2.46045e-06	0	0	0	0.000999001	0.00331752
GH139	2.39765e-05	5.4808e-10	5.37087e-06	3.39801e-06	2.14526e-11	1.06258e-06	0.000999001	0.00331752
GH143	2.42072e-05	5.57237e-10	5.41556e-06	4.37002e-06	4.24211e-11	1.49422e-06	0.000999001	0.00331752
GH145	2.84965e-05	7.47976e-10	6.27433e-06	3.7704e-06	3.35859e-11	1.32954e-06	0.000999001	0.00331752
GH28	0.000744837	3.31871e-07	0.000132162	0.000195611	2.74911e-08	3.80382e-05	0.000999001	0.00331752
GH30	0.000144001	1.82268e-08	3.09726e-05	2.79211e-05	8.81786e-10	6.81247e-06	0.000999001	0.00331752
GH32	0.000442847	1.3335e-07	8.37759e-05	0.00013957	1.84153e-08	3.11324e-05	0.000999001	0.00331752
GH36	0.000494539	1.56198e-07	9.06693e-05	0.000157696	2.43462e-08	3.57964e-05	0.000999001	0.00331752
GH38	0.000426893	3.72701e-07	0.000140057	8.32815e-05	1.1377e-08	2.44702e-05	0.000999001	0.00331752
GH78	0.000317635	6.66766e-08	5.92393e-05	7.6101e-05	5.1878e-09	1.6524e-05	0.000999001	0.00331752
GT48	2.2056e-06	4.66518e-11	1.56696e-06	0	0	0	0.000999001	0.00331752
PL27	1.48289e-05	2.46029e-10	3.59846e-06	2.48723e-06	9.08556e-12	6.91511e-07	0.000999001	0.00331752
Others	0.970762	0.000376164	0.0044495	0.988422	9.61306e-05	0.00224933	0.000999001	0.00331752
CE1	7.25998e-05	3.92597e-09	1.43746e-05	2.10861e-05	2.953e-10	3.94235e-06	0.001998	0.00331752
CE12	0.000280289	8.37064e-08	6.63747e-05	7.04077e-05	6.55574e-09	1.85752e-05	0.001998	0.00331752
CE6	7.0447e-05	6.02275e-09	1.78041e-05	1.54834e-05	4.58316e-10	4.91141e-06	0.001998	0.00331752
CE7	7.88966e-05	6.67612e-09	1.8745e-05	1.44702e-05	2.99042e-10	3.96725e-06	0.001998	0.00331752
CE8	0.000123527	1.17744e-08	2.48939e-05	2.86617e-05	1.12672e-09	7.70072e-06	0.001998	0.00331752
GH10	6.69392e-05	4.81505e-09	1.59193e-05	1.56358e-05	3.64286e-10	4.3787e-06	0.001998	0.00331752
GH106	8.21588e-05	6.23842e-09	1.81201e-05	1.45233e-05	1.95597e-10	3.20852e-06	0.001998	0.00331752
GH117	5.64728e-05	1.59734e-09	9.16898e-06	2.04011e-05	6.3512e-10	5.78164e-06	0.001998	0.00331752
GH137	3.4782e-05	1.19958e-09	7.94582e-06	5.94772e-06	3.98561e-11	1.44834e-06	0.001998	0.00331752
GH140	5.18626e-05	3.56293e-09	1.36939e-05	7.22036e-06	1.47165e-10	2.78308e-06	0.001998	0.00331752
GH15	1.8342e-05	4.23185e-10	4.71942e-06	2.66954e-06	1.62751e-11	9.25518e-07	0.001998	0.00331752
GH2	0.00151539	1.18281e-06	0.000249506	0.000527923	2.6762e-07	0.000118681	0.001998	0.00331752
GH3	0.00102307	7.09741e-07	0.000193274	0.000362419	1.47867e-07	8.82184e-05	0.001998	0.00331752
GH35	0.000236661	2.41574e-08	3.56573e-05	0.000101283	9.65243e-09	2.25394e-05	0.001998	0.00331752
GH55	0.000250679	2.60117e-08	3.70005e-05	0.00010297	7.6074e-09	2.00097e-05	0.001998	0.00331752
GH66	1.17157e-05	1.50467e-10	2.81413e-06	2.32834e-06	1.42838e-11	8.67053e-07	0.001998	0.00331752
GH89	0.000112418	9.16903e-09	2.19677e-05	3.64941e-05	1.78637e-09	9.69635e-06	0.001998	0.00331752
GH92	0.000658516	2.25486e-07	0.000108939	0.000214903	4.57386e-08	4.90642e-05	0.001998	0.00331752
GH95	0.000284529	4.64211e-08	4.94289e-05	9.43777e-05	9.47635e-09	2.23328e-05	0.001998	0.00331752
GH97	0.000350399	7.7022e-08	6.36694e-05	0.000114585	1.50377e-08	2.81329e-05	0.001998	0.00331752
GT14	3.48028e-05	1.46992e-09	8.79569e-06	6.94768e-06	1.30193e-10	2.61768e-06	0.001998	0.00331752
GT23	1.48751e-05	3.53239e-10	4.31179e-06	1.78937e-06	6.74535e-12	5.95834e-07	0.001998	0.00331752
GT66	0.000115429	1.02303e-08	2.32042e-05	2.89626e-05	1.55608e-09	9.0498e-06	0.001998	0.00331752
PL1	0.000104421	1.12597e-08	2.43437e-05	2.08397e-05	7.08258e-10	6.10547e-06	0.001998	0.00331752
PL10	6.13954e-05	4.35557e-09	1.51407e-05	9.8461e-06	1.44748e-10	2.76013e-06	0.001998	0.00331752
PL11	6.42213e-05	4.14929e-09	1.47778e-05	1.27068e-05	2.06362e-10	3.29563e-06	0.001998	0.00331752
PL22	1.38241e-05	2.87517e-10	3.89005e-06	1.81044e-06	1.14972e-11	7.77891e-07	0.001998	0.00331752
PL26	3.31465e-05	1.18849e-09	7.909e-06	6.43725e-06	9.82544e-11	2.27405e-06	0.001998	0.00331752
CBM51	5.69319e-05	3.54469e-09	1.36588e-05	1.40446e-05	2.04081e-10	3.27736e-06	0.002997	0.00377511
CE3	4.14711e-05	1.07908e-09	7.53617e-06	1.52462e-05	2.72272e-10	3.78551e-06	0.002997	0.00377511
CE4	0.00034251	6.08646e-08	5.65986e-05	0.000150193	1.95708e-08	3.20942e-05	0.002997	0.00377511
GH105	0.000350555	1.10041e-07	7.61028e-05	9.0715e-05	2.42285e-08	3.57097e-05	0.002997	0.00377511
GH109	0.000130958	9.55595e-09	2.24264e-05	4.52285e-05	1.42176e-09	8.65042e-06	0.002997	0.00377511
GH130	0.000149669	1.36172e-08	2.67712e-05	5.03805e-05	2.29223e-09	1.09838e-05	0.002997	0.00377511
GH136	3.22124e-05	1.1244e-09	7.69278e-06	7.0566e-06	8.9499e-11	2.17036e-06	0.002997	0.00377511
GH138	3.6318e-05	1.64856e-09	9.31484e-06	6.60649e-06	7.39376e-11	1.97268e-06	0.002997	0.00377511
GH146	8.67535e-05	1.21641e-08	2.53024e-05	1.75269e-05	7.54724e-10	6.30257e-06	0.002997	0.00377511
GH16	0.000296594	4.26604e-08	4.73844e-05	0.000114621	1.18252e-08	2.49475e-05	0.002997	0.00377511
GH19	4.91545e-05	1.6396e-09	9.2895e-06	2.06758e-05	3.93366e-10	4.55011e-06	0.002997	0.00377511
GH27	0.000144194	2.55122e-08	3.66435e-05	4.54741e-05	2.44776e-09	1.13503e-05	0.002997	0.00377511
GT2	0.00158283	1.14298e-06	0.000245269	0.000676676	3.22924e-07	0.000130369	0.002997	0.00377511
GT4	0.000771204	2.64663e-07	0.000118024	0.000320441	6.54165e-08	5.86769e-05	0.002997	0.00377511
CBM57	5.32899e-05	2.39621e-09	1.12301e-05	1.65654e-05	2.92193e-10	3.92155e-06	0.003996	0.00449141
GH141	5.61506e-05	2.51442e-09	1.15038e-05	1.56193e-05	3.17494e-10	4.08781e-06	0.003996	0.00449141
GH20	0.00058263	1.73877e-07	9.56631e-05	0.000233696	4.30917e-08	4.76234e-05	0.003996	0.00449141
GH25	0.000308855	6.49885e-08	5.84846e-05	0.000113065	1.29487e-08	2.61057e-05	0.003996	0.00449141
GH29	0.000444081	7.93021e-08	6.46049e-05	0.000198754	4.69788e-08	4.97249e-05	0.003996	0.00449141
GT20	3.1112e-05	8.35403e-10	6.63088e-06	8.93764e-06	1.43706e-10	2.75017e-06	0.003996	0.00449141
GT26	0.000349909	7.29079e-08	6.19456e-05	0.0001333	1.4655e-08	2.77726e-05	0.003996	0.00449141
CE15	2.24108e-05	9.9733e-10	7.24507e-06	3.51444e-06	1.12153e-10	2.42957e-06	0.004995	0.00506844
GH133	7.43769e-05	3.3515e-09	1.32814e-05	2.8328e-05	1.04366e-09	7.41145e-06	0.004995	0.00506844
GH18	0.000320522	6.23625e-08	5.72908e-05	0.00012608	1.68966e-08	2.9821e-05	0.004995	0.00506844
GH53	6.40106e-05	6.77884e-09	1.88886e-05	1.66055e-05	4.83554e-10	5.04482e-06	0.004995	0.00506844
GH84	7.19703e-05	3.08003e-09	1.27321e-05	2.64369e-05	8.54828e-10	6.70753e-06	0.004995	0.00506844
GT17	1.53687e-05	2.63747e-10	3.72578e-06	3.83978e-06	4.97776e-11	1.6186e-06	0.004995	0.00506844
GT25	1.03212e-05	4.3377e-10	4.77807e-06	1.4213e-06	1.08412e-11	7.55373e-07	0.004995	0.00506844
GH115	8.74421e-05	5.71472e-09	1.73429e-05	3.01566e-05	1.39073e-09	8.55547e-06	0.00599401	0.00583884
GH116	1.54613e-05	5.15344e-10	5.20801e-06	1.61929e-06	1.0786e-11	7.53447e-07	0.00599401	0.00583884
PL15	2.67242e-05	1.08083e-09	7.54227e-06	5.4991e-06	1.08731e-10	2.39222e-06	0.00599401	0.00583884
CBM27	1.09529e-05	5.16507e-10	5.21388e-06	7.8457e-07	2.99035e-12	3.9672e-07	0.00699301	0.00646707
CBM67	1.71179e-05	5.36228e-10	5.31249e-06	3.2289e-06	2.77114e-11	1.20768e-06	0.00699301	0.00646707
GH43	0.00136663	2.10697e-06	0.000333007	0.000467965	3.02048e-07	0.000126084	0.00699301	0.00646707
GH63	7.20602e-05	2.95577e-09	1.24727e-05	3.20652e-05	1.09055e-09	7.5761e-06	0.00699301	0.00646707
GH23	0.000704786	2.91936e-07	0.000123956	0.000325177	6.23806e-08	5.72991e-05	0.00799201	0.00712053
GH31	0.000440368	1.51923e-07	8.94201e-05	0.000171774	3.14056e-08	4.06562e-05	0.00799201	0.00712053
GT96	5.74991e-06	6.36202e-11	1.82987e-06	7.25543e-07	3.32248e-12	4.18171e-07	0.00799201	0.00712053
CBM58	1.16076e-05	2.31534e-10	3.49085e-06	2.18817e-06	1.95182e-11	1.01355e-06	0.00899101	0.00791409
CBM34	8.09225e-05	6.69223e-09	1.87676e-05	2.9766e-05	1.22229e-09	8.02065e-06	0.010989	0.00944518
GH147	1.4575e-05	4.17817e-10	4.68939e-06	2.31502e-06	1.24792e-11	8.10433e-07	0.010989	0.00944518
CBM20	6.9902e-05	3.42799e-09	1.34321e-05	2.76433e-05	1.42998e-09	8.67538e-06	0.011988	0.00995256
GH73	0.000387707	9.0169e-08	6.88893e-05	0.000185913	3.09596e-08	4.03665e-05	0.011988	0.00995256
PL8	0.000113721	9.69029e-09	2.25835e-05	4.72364e-05	2.69954e-09	1.19198e-05	0.011988	0.00995256
CE2	2.52112e-05	1.04894e-09	7.43016e-06	5.47062e-06	1.52034e-10	2.82874e-06	0.012987	0.0106608
GH1	0.000922679	2.76029e-06	0.000381154	0.000245752	6.36051e-08	5.78588e-05	0.013986	0.0111065
GH13	0.00121176	3.51589e-06	0.000430171	0.000371132	1.96558e-07	0.000101711	0.013986	0.0111065
GH76	0.000123036	1.33136e-08	2.6471e-05	5.24783e-05	3.29633e-09	1.31716e-05	0.013986	0.0111065
GH125	0.000108721	1.03275e-08	2.33142e-05	4.86439e-05	2.66666e-09	1.1847e-05	0.017982	0.0139759
GH128	6.07534e-06	1.00854e-10	2.30393e-06	9.38695e-07	3.8994e-12	4.53025e-07	0.017982	0.0139759
GH81	2.22937e-06	1.98012e-11	1.02087e-06	3.03229e-07	7.57203e-13	1.99632e-07	0.018981	0.0145971
GH112	5.62937e-05	2.2195e-09	1.08081e-05	2.32713e-05	1.30838e-09	8.29831e-06	0.01998	0.0147445
GH72	0.000150241	1.43629e-08	2.74944e-05	7.23995e-05	4.84384e-09	1.59668e-05	0.01998	0.0147445
GH77	0.000236922	3.19878e-08	4.10313e-05	0.000116363	1.53936e-08	2.84638e-05	0.01998	0.0147445
GT47	0.000168596	2.74145e-08	3.79851e-05	7.53332e-05	4.59645e-09	1.55537e-05	0.01998	0.0147445
CE9	0.000255671	3.10292e-08	4.04119e-05	0.000133486	1.38359e-08	2.69852e-05	0.020979	0.0151752
GH127	0.000149949	1.37901e-08	2.69406e-05	6.75923e-05	8.24639e-09	2.08332e-05	0.020979	0.0151752
CBM13	0.000192011	1.58914e-08	2.89204e-05	0.00010785	7.12301e-09	1.93622e-05	0.021978	0.0155891
GT11	0.000111217	6.34527e-09	1.82746e-05	5.5835e-05	4.12694e-09	1.4738e-05	0.021978	0.0155891
GH51	0.00023562	1.40948e-07	8.61295e-05	7.28399e-05	1.26808e-08	2.58343e-05	0.023976	0.0168428
CBM77	2.23208e-06	1.53488e-11	8.98795e-07	3.62459e-07	1.08501e-12	2.38968e-07	0.024975	0.0172136
PL9	7.04789e-05	1.96387e-08	3.21499e-05	1.49893e-05	5.29805e-10	5.28057e-06	0.024975	0.0172136
CBM23	5.52872e-06	7.05954e-11	1.92758e-06	1.17007e-06	4.76961e-12	5.01031e-07	0.025974	0.0175706
GT19	7.33337e-05	2.58237e-09	1.16582e-05	4.06697e-05	1.3317e-09	8.37194e-06	0.025974	0.0175706
GH5	0.000127198	3.25076e-08	4.13634e-05	4.16293e-05	2.10345e-09	1.05218e-05	0.027972	0.0187486
GH110	7.17285e-05	3.00918e-09	1.25848e-05	3.40473e-05	2.78586e-09	1.21088e-05	0.02997	0.0197258
GH129	6.66156e-06	1.33041e-10	2.64616e-06	8.2377e-07	3.78354e-12	4.46244e-07	0.02997	0.0197258
GT51	0.000473754	1.15985e-07	7.81313e-05	0.000264351	5.6659e-08	5.46082e-05	0.032967	0.0215046
CBM50	0.000413655	9.33465e-08	7.00926e-05	0.000230708	4.85108e-08	5.05292e-05	0.034965	0.0226061
CBM66	1.99199e-05	3.72763e-10	4.42934e-06	9.17521e-06	1.18745e-10	2.49994e-06	0.040959	0.0260209
GT28	0.000253094	3.55173e-08	4.32358e-05	0.000140887	1.65413e-08	2.95058e-05	0.040959	0.0260209
GT101	3.88622e-05	9.16778e-10	6.94633e-06	2.04924e-05	5.67657e-10	5.46596e-06	0.043956	0.0276841
GT35	0.000317506	6.03219e-08	5.63457e-05	0.000176263	2.45521e-08	3.59474e-05	0.044955	0.0278334
PL13	1.2357e-05	1.87534e-10	3.14169e-06	4.99719e-06	7.11777e-11	1.93551e-06	0.044955	0.0278334
GH144	4.83403e-05	1.63602e-09	9.27935e-06	2.42755e-05	9.87828e-10	7.21047e-06	0.046953	0.0288262
GH42	0.000172008	1.31073e-07	8.30578e-05	4.2511e-05	6.52378e-09	1.85299e-05	0.048951	0.0298024
PL21	2.54888e-06	2.10354e-11	1.0522e-06	4.58016e-07	1.91454e-12	3.17435e-07	0.04995	0.0301593

## Sheet: Table S6
Table S6 The different enzyme families between tumor and normal groups at the third level of classification
Taxa	mean(group1)	variance(group1)	standard error(group1)	mean(group2)	variance(group2)	standard error(group2)	p value	q value
alpha-2-O-mannosylglycerate hydrolase (EC 3.2.1.170)	0.000345407	2.03992e-07	0.000103617	7.5354e-05	7.7203e-09	2.01577e-05	0.000999001	0.00195934
alpha-2-O-methyl-L-fucosidase (EC 3.2.1.-)	1.96559e-05	3.74531e-10	4.43984e-06	3.12014e-06	1.80391e-11	9.74385e-07	0.000999001	0.00195934
alpha-L-rhamnosidase (EC 3.2.1.40)	0.000927278	3.81289e-07	0.000141661	0.000260751	4.24172e-08	4.72492e-05	0.000999001	0.00195934
alpha-galacturonidase (EC 3.2.1.-)	2.98741e-05	1.13178e-09	7.71797e-06	6.07116e-06	6.33083e-11	1.82538e-06	0.000999001	0.00195934
alpha-mannosidase (EC 3.2.1.24)	0.00123821	5.18668e-07	0.000165222	0.00042501	1.42231e-07	8.65208e-05	0.000999001	0.00195934
beta-1,3-galactosyl-O-glycosyl-glycoprot(...)_66	2.82428e-05	9.43873e-10	7.04823e-06	6.27157e-06	1.03215e-10	2.33075e-06	0.000999001	0.00195934
beta-1,6-glucanase (EC 3.2.1.75)	0.000117502	1.21789e-08	2.53179e-05	2.54358e-05	7.03601e-10	6.08536e-06	0.000999001	0.00195934
beta-fucosidase (EC 3.2.1.38)	0.000117502	1.21789e-08	2.53179e-05	2.54358e-05	7.03601e-10	6.08536e-06	0.000999001	0.00195934
beta-galactosidase (EC 3.2.1.23)	0.00123813	7.61214e-07	0.00020016	0.000476588	1.90828e-07	0.000100218	0.000999001	0.00195934
beta-glucosidase (EC 3.2.1.21)	0.00180679	2.19028e-06	0.000339526	0.000621947	3.49813e-07	0.000135688	0.000999001	0.00195934
beta-glucuronidase (EC 3.2.1.31)	0.00209966	2.48805e-06	0.00036187	0.00072468	4.26075e-07	0.00014975	0.000999001	0.00195934
beta-mannosidase (EC 3.2.1.25)	0.00206752	2.32422e-06	0.000349753	0.000736223	4.42704e-07	0.000152644	0.000999001	0.00195934
1,3-beta-glucan synthase (EC 2.4.1.34)	1.68484e-06	2.4926e-11	1.14538e-06	0	0	0	0.000999001	0.00195934
L-Rhalpha-alpha-1,4-GlcA alpha-L-rhamnoh(...)_148	2.33543e-05	5.02468e-10	5.14254e-06	3.47837e-06	2.89561e-11	1.23451e-06	0.000999001	0.00195934
L-Rhap-alpha-1,3-D-Apif -specific alpha-(...)_149	0.000255114	4.08404e-08	4.63627e-05	6.93995e-05	4.17158e-09	1.48175e-05	0.000999001	0.00195934
N-acetyl-beta-D-glucosaminide alpha-1,6-(...)_156	1.22534e-05	2.54158e-10	3.65742e-06	1.67373e-06	6.16329e-12	5.69547e-07	0.000999001	0.00195934
N-acetyllactosaminide beta-1,6-N-acetylg(...)_163	2.82428e-05	9.43873e-10	7.04823e-06	6.27157e-06	1.03215e-10	2.33075e-06	0.000999001	0.00195934
UDP-GlcA:arabinogalactan beta-glucuronos(...)_196	2.82428e-05	9.43873e-10	7.04823e-06	6.27157e-06	1.03215e-10	2.33075e-06	0.000999001	0.00195934
[reducing end] beta-xylosidase (EC 3.2.1.-)	0.000117502	1.21789e-08	2.53179e-05	2.54358e-05	7.03601e-10	6.08536e-06	0.000999001	0.00195934
acetyl xylan esterase (EC 3.1.1.72)	0.000716516	2.38636e-07	0.000112071	0.000261523	4.80727e-08	5.03005e-05	0.000999001	0.00195934
alkaline and neutral invertase (EC 3.2.1.26)	3.94174e-06	8.98286e-11	2.17435e-06	0	0	0	0.000999001	0.00195934
cephalosporin-C deacetylase (EC 3.1.1.41)	6.34986e-05	3.92067e-09	1.43649e-05	1.32388e-05	2.46928e-10	3.60503e-06	0.000999001	0.00195934
chitin-oligosaccharide alpha-1,6-L-fucos(...)_252	1.22534e-05	2.54158e-10	3.65742e-06	1.67373e-06	6.16329e-12	5.69547e-07	0.000999001	0.00195934
endo-beta-1,6-galactanase (EC 3.2.1.164)	0.000216637	3.8445e-08	4.49824e-05	6.28915e-05	3.53747e-09	1.36449e-05	0.000999001	0.00195934
endo-xylogalacturonan hydrolase (EC 3.2.1.-)	0.000604851	1.67852e-07	9.3991e-05	0.000178105	2.01966e-08	3.26033e-05	0.000999001	0.00195934
exo-beta-glucosaminidase (EC 3.2.1.165)	0.00145895	9.88433e-07	0.000228085	0.000577726	2.81399e-07	0.000121698	0.000999001	0.00195934
exo-polygalacturonase (EC 3.2.1.67)	0.000604851	1.67852e-07	9.3991e-05	0.000178105	2.01966e-08	3.26033e-05	0.000999001	0.00195934
exo-polygalacturonosidase (EC 3.2.1.82)	0.000604851	1.67852e-07	9.3991e-05	0.000178105	2.01966e-08	3.26033e-05	0.000999001	0.00195934
glucosylceramidase (EC 3.2.1.45)	0.000117502	1.21789e-08	2.53179e-05	2.54358e-05	7.03601e-10	6.08536e-06	0.000999001	0.00195934
glucuronoarabinoxylan endo-beta-1,4-xylanase (EC 3.2.1.136)	0.000117502	1.21789e-08	2.53179e-05	2.54358e-05	7.03601e-10	6.08536e-06	0.000999001	0.00195934
mannosyl-oligosaccharide alpha-1,2-manno(...)_420	0.000885992	2.50291e-07	0.000114775	0.000270369	6.05311e-08	5.64433e-05	0.000999001	0.00195934
mannosyl-oligosaccharide alpha-1,3-1,6-m(...)_421	0.000345407	2.03992e-07	0.000103617	7.5354e-05	7.7203e-09	2.01577e-05	0.000999001	0.00195934
mannosyl-oligosaccharide alpha-1,3-mannosidase (EC 3.2.1.-)	0.000885992	2.50291e-07	0.000114775	0.000270369	6.05311e-08	5.64433e-05	0.000999001	0.00195934
mannosylglycoprotein endo-beta-mannosidase (EC 3.2.1.152)	0.00123813	7.61214e-07	0.00020016	0.000476588	1.90828e-07	0.000100218	0.000999001	0.00195934
pectate lyase (EC 4.2.2.2)	0.000191767	2.84652e-08	3.87062e-05	4.28892e-05	1.96195e-09	1.01617e-05	0.000999001	0.00195934
pectin methylesterase (EC 3.1.1.11)	0.000101493	7.91572e-09	2.04112e-05	2.59454e-05	8.43796e-10	6.66411e-06	0.000999001	0.00195934
polygalacturonase (EC 3.2.1.15)	0.000604851	1.67852e-07	9.3991e-05	0.000178105	2.01966e-08	3.26033e-05	0.000999001	0.00195934
protein O-beta-xylosyltransferase (EC 2.4.2.26)	2.82428e-05	9.43873e-10	7.04823e-06	6.27157e-06	1.03215e-10	2.33075e-06	0.000999001	0.00195934
rhamnogalacturonan alpha-1,2-galacturono(...)_465	0.000604851	1.67852e-07	9.3991e-05	0.000178105	2.01966e-08	3.26033e-05	0.000999001	0.00195934
rhamnogalacturonan alpha-L-rhamnohydrolase (EC 3.2.1.174)	0.000255114	4.08404e-08	4.63627e-05	6.93995e-05	4.17158e-09	1.48175e-05	0.000999001	0.00195934
rhamnogalacturonan endolyase (EC 4.2.2.23)	6.74755e-05	2.97461e-09	1.25123e-05	1.32554e-05	1.71098e-10	3.00086e-06	0.000999001	0.00195934
rhamnogalacturonase (EC 3.2.1.171)	0.000604851	1.67852e-07	9.3991e-05	0.000178105	2.01966e-08	3.26033e-05	0.000999001	0.00195934
alpha-1,2-mannosidase (EC 3.2.1.-)	0.000540585	1.47876e-07	8.82212e-05	0.000195016	3.49391e-08	4.28824e-05	0.001998	0.00269811
alpha-1,3-mannosidase (EC 3.2.1.-)	0.000540585	1.47876e-07	8.82212e-05	0.000195016	3.49391e-08	4.28824e-05	0.001998	0.00269811
alpha-1,4-mannosidase (EC 3.2.1.-)	0.000540585	1.47876e-07	8.82212e-05	0.000195016	3.49391e-08	4.28824e-05	0.001998	0.00269811
alpha-N-acetylgalactosaminidase (EC 3.2.1.49)	0.00062191	1.66727e-07	9.36755e-05	0.00022529	3.98502e-08	4.57971e-05	0.001998	0.00269811
beta-1,2-mannobiose phosphorylase (EC 2.4.1.-)	0.000121764	8.49827e-09	2.11489e-05	4.57852e-05	1.77279e-09	9.65943e-06	0.001998	0.00269811
beta-1,2-mannosidase (EC 3.2.1.-)	0.000121764	8.49827e-09	2.11489e-05	4.57852e-05	1.77279e-09	9.65943e-06	0.001998	0.00269811
beta-1,2-oligomannan phosphorylase (EC 2.4.1.-)	0.000121764	8.49827e-09	2.11489e-05	4.57852e-05	1.77279e-09	9.65943e-06	0.001998	0.00269811
beta-1,4-mannooligosaccharide phosphorylase (EC 2.4.1.319)	0.000121764	8.49827e-09	2.11489e-05	4.57852e-05	1.77279e-09	9.65943e-06	0.001998	0.00269811
beta-1,4-mannosyl-N-acetyl-glucosamine p(...)_78	0.000121764	8.49827e-09	2.11489e-05	4.57852e-05	1.77279e-09	9.65943e-06	0.001998	0.00269811
beta-1,4-mannosylglucose phosphorylase (EC 2.4.1.281)	0.000121764	8.49827e-09	2.11489e-05	4.57852e-05	1.77279e-09	9.65943e-06	0.001998	0.00269811
2-keto-3-deoxy-D-lyxo-heptulosaric acid-(...)_119	1.98491e-05	3.80525e-10	4.47523e-06	3.97664e-06	3.39637e-11	1.337e-06	0.001998	0.00269811
dextran dextrinase (EC 2.4.1.2)	1.51039e-05	2.93127e-10	3.92782e-06	2.49044e-06	1.43508e-11	8.69083e-07	0.001998	0.00269811
dolichyl-diphosphooligosaccharideÃ¢â¬â(...)_282	9.40449e-05	6.3257e-09	1.82464e-05	2.60984e-05	1.0945e-09	7.58981e-06	0.001998	0.00269811
endo-apiosidase (EC 3.2.1.-)	4.26979e-05	2.46315e-09	1.13859e-05	6.62716e-06	1.25977e-10	2.57495e-06	0.001998	0.00269811
mannosyl-1-phosphodiester alpha-1,P-mannosidase (EC 3.2.1.-)	0.000540585	1.47876e-07	8.82212e-05	0.000195016	3.49391e-08	4.28824e-05	0.001998	0.00269811
mannosyl-oligosaccharide alpha-1,6-mannosidase (EC 3.2.1.-)	0.000540585	1.47876e-07	8.82212e-05	0.000195016	3.49391e-08	4.28824e-05	0.001998	0.00269811
oligogalacturonate lyase _ oligogalactur(...)_434	1.14652e-05	2.07262e-10	3.3028e-06	1.67883e-06	1.00443e-11	7.27082e-07	0.001998	0.00269811
rhamnogalacturonan exolyase (EC 4.2.2.24)	7.97725e-05	6.43917e-09	1.84093e-05	1.73749e-05	4.27931e-10	4.74581e-06	0.001998	0.00269811
undecaprenyl-diphosphooligosaccharideÃ¢â(...)_498	9.40449e-05	6.3257e-09	1.82464e-05	2.60984e-05	1.0945e-09	7.58981e-06	0.001998	0.00269811
beta-1,4-galactosyltransferase (EC 2.4.1.-)	0.000286086	4.80646e-08	5.02963e-05	0.000121538	1.15261e-08	2.463e-05	0.002997	0.00271294
beta-2,6-fructan 6-levanbiohydrolase (EC 3.2.1.64)	0.000353718	7.53548e-08	6.29765e-05	0.000126087	1.38683e-08	2.70168e-05	0.002997	0.00271294
beta-xylosidase (EC 3.2.1.37)	0.00216171	3.02834e-06	0.000399232	0.000754813	6.35826e-07	0.000182933	0.002997	0.00271294
S-formylglutathione hydrolase (EC 3.1.2.12)	5.99151e-05	2.61709e-09	1.17363e-05	1.94803e-05	2.4963e-10	3.62469e-06	0.002997	0.00271294
UDP-Glc: beta-1,4-glucosyltransferase (EC 2.4.1.-)	0.000286086	4.80646e-08	5.02963e-05	0.000121538	1.15261e-08	2.463e-05	0.002997	0.00271294
UDP-ManNAc: beta-N-acetyl-mannosaminyltr(...)_201	0.000286086	4.80646e-08	5.02963e-05	0.000121538	1.15261e-08	2.463e-05	0.002997	0.00271294
UDP-ManNAcA: beta-N-acetyl mannosaminuro(...)_202	0.000286086	4.80646e-08	5.02963e-05	0.000121538	1.15261e-08	2.463e-05	0.002997	0.00271294
[retaining] sucrose:sucrose 6-fructosylt(...)_211	0.000353718	7.53548e-08	6.29765e-05	0.000126087	1.38683e-08	2.70168e-05	0.002997	0.00271294
carboxylesterase (EC 3.1.1.1)	5.99151e-05	2.61709e-09	1.17363e-05	1.94803e-05	2.4963e-10	3.62469e-06	0.002997	0.00271294
cinnamoyl esterase (EC 3.1.1.-)	5.99151e-05	2.61709e-09	1.17363e-05	1.94803e-05	2.4963e-10	3.62469e-06	0.002997	0.00271294
cycloinulo-oligosaccharide fructanotransferase (EC 2.4.1.-)	0.000353718	7.53548e-08	6.29765e-05	0.000126087	1.38683e-08	2.70168e-05	0.002997	0.00271294
diacylglycerol O-acyltransferase (EC 2.3.1.20)	5.99151e-05	2.61709e-09	1.17363e-05	1.94803e-05	2.4963e-10	3.62469e-06	0.002997	0.00271294
endo-inulinase (EC 3.2.1.7)	0.000353718	7.53548e-08	6.29765e-05	0.000126087	1.38683e-08	2.70168e-05	0.002997	0.00271294
endo-levanase (EC 3.2.1.65)	0.000353718	7.53548e-08	6.29765e-05	0.000126087	1.38683e-08	2.70168e-05	0.002997	0.00271294
exo-inulinase (EC 3.2.1.80)	0.000353718	7.53548e-08	6.29765e-05	0.000126087	1.38683e-08	2.70168e-05	0.002997	0.00271294
feruloyl esterase (EC 3.1.1.73)	5.99151e-05	2.61709e-09	1.17363e-05	1.94803e-05	2.4963e-10	3.62469e-06	0.002997	0.00271294
fructan beta-(2,1)-fructosidase_1-exohyd(...)_330	0.000353718	7.53548e-08	6.29765e-05	0.000126087	1.38683e-08	2.70168e-05	0.002997	0.00271294
fructan beta-(2,6)-fructosidase_6-exohyd(...)_331	0.000353718	7.53548e-08	6.29765e-05	0.000126087	1.38683e-08	2.70168e-05	0.002997	0.00271294
fructan:fructan 1-fructosyltransferase (EC 2.4.1.100)	0.000353718	7.53548e-08	6.29765e-05	0.000126087	1.38683e-08	2.70168e-05	0.002997	0.00271294
fructan:fructan 6G-fructosyltransferase (EC 2.4.1.243)	0.000353718	7.53548e-08	6.29765e-05	0.000126087	1.38683e-08	2.70168e-05	0.002997	0.00271294
invertase (EC 3.2.1.26)	0.000353718	7.53548e-08	6.29765e-05	0.000126087	1.38683e-08	2.70168e-05	0.002997	0.00271294
levan fructosyltransferase (EC 2.4.1.-)	0.000353718	7.53548e-08	6.29765e-05	0.000126087	1.38683e-08	2.70168e-05	0.002997	0.00271294
pectin acetylesterase (EC 3.1.1.-)	0.000222506	4.4015e-08	4.81309e-05	6.34684e-05	4.85843e-09	1.59908e-05	0.002997	0.00271294
raffinose synthase (EC 2.4.1.82)	0.000394208	8.3419e-08	6.62606e-05	0.000142185	1.77394e-08	3.05557e-05	0.002997	0.00271294
rhamnogalacturonan acetylesterase (EC 3.1.1.-)	0.000222506	4.4015e-08	4.81309e-05	6.34684e-05	4.85843e-09	1.59908e-05	0.002997	0.00271294
stachyose synthase (EC 2.4.1.67)	0.000394208	8.3419e-08	6.62606e-05	0.000142185	1.77394e-08	3.05557e-05	0.002997	0.00271294
sucrose:fructan 6-fructosyltransferase (EC 2.4.1.10)	0.000353718	7.53548e-08	6.29765e-05	0.000126087	1.38683e-08	2.70168e-05	0.002997	0.00271294
sucrose:sucrose 1-fructosyltransferase (EC 2.4.1.99)	0.000353718	7.53548e-08	6.29765e-05	0.000126087	1.38683e-08	2.70168e-05	0.002997	0.00271294
trehalose 6-O-mycolyltransferase (EC 2.3.1.122)	5.99151e-05	2.61709e-09	1.17363e-05	1.94803e-05	2.4963e-10	3.62469e-06	0.002997	0.00271294
Others	0.840534	0.011044	0.0241094	0.934071	0.00297147	0.0125057	0.002997	0.00271294
alpha-1,2-L-fucosidase (EC 3.2.1.63)	0.000234744	3.06069e-08	4.01359e-05	8.54605e-05	7.04157e-09	1.92512e-05	0.003996	0.00290444
alpha-L-galactosidase (EC 3.2.1.-)	0.000234744	3.06069e-08	4.01359e-05	8.54605e-05	7.04157e-09	1.92512e-05	0.003996	0.00290444
alpha-galactosidase (EC 3.2.1.22)	0.00133328	7.21567e-07	0.000194877	0.000569511	2.84935e-07	0.000122461	0.003996	0.00290444
beta-agarase (EC 3.2.1.81)	0.000254639	2.77309e-08	3.82037e-05	0.000110017	9.57962e-09	2.24542e-05	0.003996	0.00290444
beta-porphyranase (EC 3.2.1.178)	0.000243293	2.54366e-08	3.65892e-05	0.000104093	8.95532e-09	2.17102e-05	0.003996	0.00290444
k-carrageenase (EC 3.2.1.83)	0.000242968	2.54056e-08	3.65669e-05	0.00010388	8.89955e-09	2.16425e-05	0.003996	0.00290444
L-rhamnose-alpha-1,4-D-glucuronate lyase (EC 4.2.2.-)	1.20601e-05	1.64232e-10	2.94003e-06	2.24011e-06	7.23098e-12	6.1691e-07	0.003996	0.00290444
chitin beta-1,6-glucanosyltransferase (EC 2.4.1.-)	0.000242968	2.54056e-08	3.65669e-05	0.00010388	8.89955e-09	2.16425e-05	0.003996	0.00290444
endo-beta-1,3-galactanase (EC 3.2.1.181)	0.000242968	2.54056e-08	3.65669e-05	0.00010388	8.89955e-09	2.16425e-05	0.003996	0.00290444
endo-beta-1,4-galactosidase (EC 3.2.1.-)	0.000242968	2.54056e-08	3.65669e-05	0.00010388	8.89955e-09	2.16425e-05	0.003996	0.00290444
endo-1,3(4)-beta-glucanase (EC 3.2.1.6)	0.000242968	2.54056e-08	3.65669e-05	0.00010388	8.89955e-09	2.16425e-05	0.003996	0.00290444
endo-1,3-beta-glucanase (EC 3.2.1.39)	0.000242968	2.54056e-08	3.65669e-05	0.00010388	8.89955e-09	2.16425e-05	0.003996	0.00290444
endo-1,3-beta-xylanase (EC 3.2.1.32)	5.31932e-05	2.65264e-09	1.18158e-05	1.40689e-05	2.72591e-10	3.78773e-06	0.003996	0.00290444
exo-pectate lyase (EC 4.2.2.9)	8.57816e-05	7.35478e-09	1.96747e-05	1.91955e-05	6.03848e-10	5.6375e-06	0.003996	0.00290444
glucoamylase (EC 3.2.1.3)	0.000303859	5.62167e-08	5.43946e-05	0.000105896	1.09508e-08	2.40075e-05	0.003996	0.00290444
hyaluronidase (EC 3.2.1.35)	0.000302547	3.89597e-08	4.52826e-05	0.000127899	1.39031e-08	2.70507e-05	0.003996	0.00290444
keratan-sulfate endo-1,4-beta-galactosidase (EC 3.2.1.103)	0.000242968	2.54056e-08	3.65669e-05	0.00010388	8.89955e-09	2.16425e-05	0.003996	0.00290444
pectin lyase (EC 4.2.2.10)	8.57816e-05	7.35478e-09	1.96747e-05	1.91955e-05	6.03848e-10	5.6375e-06	0.003996	0.00290444
tomatinase (EC 3.2.1.-)	5.31932e-05	2.65264e-09	1.18158e-05	1.40689e-05	2.72591e-10	3.78773e-06	0.003996	0.00290444
xylan endotransglycosylase (EC 2.4.2.-)	5.31932e-05	2.65264e-09	1.18158e-05	1.40689e-05	2.72591e-10	3.78773e-06	0.003996	0.00290444
xyloglucan:xyloglucosyltransferase (EC 2.4.1.207)	0.000242968	2.54056e-08	3.65669e-05	0.00010388	8.89955e-09	2.16425e-05	0.003996	0.00290444
xyloglucanase (EC 3.2.1.151)	0.000245824	2.60248e-08	3.70098e-05	0.000104271	8.83344e-09	2.1562e-05	0.003996	0.00290444
alpha-L-arabinofuranosidase (EC 3.2.1.55)	0.0033202	6.42799e-06	0.000581649	0.00128667	1.62636e-06	0.000292571	0.004995	0.00290444
alpha-glucosidase (EC 3.2.1.20)	0.00170376	2.3766e-06	0.000353673	0.000680079	4.2079e-07	0.000148818	0.004995	0.00290444
endo-beta-1,3-glucanase (EC 3.2.1.39)	0.000207929	1.70178e-08	2.99278e-05	9.40751e-05	5.68363e-09	1.72956e-05	0.004995	0.00290444
endo-beta-1,4-xylanase (EC 3.2.1.8)	0.000402724	1.8461e-07	9.85713e-05	0.000128288	2.21834e-08	3.41694e-05	0.004995	0.00290444
exo-beta-1,3-glucanase (EC 3.2.1.58)	0.000205811	1.67756e-08	2.97141e-05	9.38004e-05	5.65048e-09	1.72451e-05	0.004995	0.00290444
unsaturated rhamnogalacturonyl hydrolase (EC 3.2.1.172)	0.000288547	7.36153e-08	6.22454e-05	8.05575e-05	1.70717e-08	2.99752e-05	0.004995	0.00290444
alpha-L-fucosidase (EC 3.2.1.51)	0.000653729	1.91597e-07	0.000100419	0.000280355	7.3047e-08	6.20047e-05	0.00599401	0.00290444
alpha-N-acetylglucosaminidase (EC 3.2.1.50)	9.26581e-05	6.04218e-09	1.78328e-05	3.29537e-05	1.33249e-09	8.37444e-06	0.00599401	0.00290444
alpha-glucosyltransferase (EC 2.4.1.52)	0.000625866	1.64937e-07	9.31714e-05	0.000291926	4.84389e-08	5.04917e-05	0.00599401	0.00290444
beta-1,3-glucan synthase (EC 2.4.1.34)	0.00128481	6.99986e-07	0.000191941	0.000615186	2.45482e-07	0.000113667	0.00599401	0.00290444
beta-1,4-mannan synthase (EC 2.4.1.-)	0.00128481	6.99986e-07	0.000191941	0.000615186	2.45482e-07	0.000113667	0.00599401	0.00290444
beta-L-arabinofuranosidase (EC 3.2.1.185)	0.000245376	3.73647e-08	4.43459e-05	9.64849e-05	1.43279e-08	2.74609e-05	0.00599401	0.00290444
beta-N-acetylglucosaminide phosphorylases (EC 2.4.1.-)	0.000818817	3.80878e-07	0.000141585	0.000325766	1.04892e-07	7.43008e-05	0.00599401	0.00290444
beta-N-acetylhexosaminidase (EC 3.2.1.52)	0.000818817	3.80878e-07	0.000141585	0.000325766	1.04892e-07	7.43008e-05	0.00599401	0.00290444
beta-glucosylceramidase (EC 3.2.1.45)	0.000917952	5.2668e-07	0.000166493	0.000363221	1.29514e-07	8.25622e-05	0.00599401	0.00290444
beta-mannosylphosphodecaprenol-mannoolig(...)_107	0.00128481	6.99986e-07	0.000191941	0.000615186	2.45482e-07	0.000113667	0.00599401	0.00290444
1,2-diacylglycerol 3-glucosyltransferase (EC 2.4.1.157)	0.000625866	1.64937e-07	9.31714e-05	0.000291926	4.84389e-08	5.04917e-05	0.00599401	0.00290444
ADP-dependent alpha-maltose-1-phosphate (...)_131	0.000625866	1.64937e-07	9.31714e-05	0.000291926	4.84389e-08	5.04917e-05	0.00599401	0.00290444
GDP-Man: Man1GlcNAc2-PP-dolichol alpha-1(...)_143	0.000625866	1.64937e-07	9.31714e-05	0.000291926	4.84389e-08	5.04917e-05	0.00599401	0.00290444
GDP-Man: Man2GlcNAc2-PP-dolichol alpha-1(...)_144	0.000625866	1.64937e-07	9.31714e-05	0.000291926	4.84389e-08	5.04917e-05	0.00599401	0.00290444
GDP-Man: Man3GlcNAc2-PP-dolichol_Man4Glc(...)_145	0.000625866	1.64937e-07	9.31714e-05	0.000291926	4.84389e-08	5.04917e-05	0.00599401	0.00290444
N-acetylgalactosaminyltransferase (EC 2.4.1.-)	0.00128481	6.99986e-07	0.000191941	0.000615186	2.45482e-07	0.000113667	0.00599401	0.00290444
N-acetylglucosaminyltransferase (EC 2.4.1.-)	0.00128481	6.99986e-07	0.000191941	0.000615186	2.45482e-07	0.000113667	0.00599401	0.00290444
NDP-Glc: alpha-glucose alpha-glucosyltra(...)_166	0.000625866	1.64937e-07	9.31714e-05	0.000291926	4.84389e-08	5.04917e-05	0.00599401	0.00290444
UDP-Gal alpha-galactosyltransferase (EC 2.4.1.-)	0.000625866	1.64937e-07	9.31714e-05	0.000291926	4.84389e-08	5.04917e-05	0.00599401	0.00290444
UDP-GalNAc: GalNAc-PP-Und alpha-1,3-N-ac(...)_179	0.000625866	1.64937e-07	9.31714e-05	0.000291926	4.84389e-08	5.04917e-05	0.00599401	0.00290444
UDP-GalNAc: N,N_-diacetylbacillosaminyl-(...)_180	0.000625866	1.64937e-07	9.31714e-05	0.000291926	4.84389e-08	5.04917e-05	0.00599401	0.00290444
UDP-Galf: galactofuranosyl-galactofurano(...)_181	0.00128481	6.99986e-07	0.000191941	0.000615186	2.45482e-07	0.000113667	0.00599401	0.00290444
UDP-Galf: rhamnopyranosyl-N-acetylglucos(...)_182	0.00128481	6.99986e-07	0.000191941	0.000615186	2.45482e-07	0.000113667	0.00599401	0.00290444
UDP-Glc alpha-glucosyltransferase (EC 2.4.1.-)	0.000625866	1.64937e-07	9.31714e-05	0.000291926	4.84389e-08	5.04917e-05	0.00599401	0.00290444
UDP-GlcA alpha-glucuronyltransferase (EC 2.4.1.-)	0.000625866	1.64937e-07	9.31714e-05	0.000291926	4.84389e-08	5.04917e-05	0.00599401	0.00290444
UDP-GlcNAc: 2-deoxystreptamine alpha-N-a(...)_197	0.000625866	1.64937e-07	9.31714e-05	0.000291926	4.84389e-08	5.04917e-05	0.00599401	0.00290444
UDP-GlcNAc: ribostamycin alpha-N-acetylg(...)_200	0.000625866	1.64937e-07	9.31714e-05	0.000291926	4.84389e-08	5.04917e-05	0.00599401	0.00290444
UDP-Xyl alpha-xylosyltransferase (EC 2.4.2.-)	0.000625866	1.64937e-07	9.31714e-05	0.000291926	4.84389e-08	5.04917e-05	0.00599401	0.00290444
cellulose synthase (EC 2.4.1.12)	0.00128481	6.99986e-07	0.000191941	0.000615186	2.45482e-07	0.000113667	0.00599401	0.00290444
chitin oligosaccharide synthase (EC 2.4.1.-)	0.00128481	6.99986e-07	0.000191941	0.000615186	2.45482e-07	0.000113667	0.00599401	0.00290444
chitin synthase (EC 2.4.1.16)	0.00128481	6.99986e-07	0.000191941	0.000615186	2.45482e-07	0.000113667	0.00599401	0.00290444
coniferin beta-glucosidase (EC 3.2.1.126)	0.000818817	3.80878e-07	0.000141585	0.000325766	1.04892e-07	7.43008e-05	0.00599401	0.00290444
cycloisomaltooligosaccharide glucanotran(...)_264	9.62384e-06	9.78557e-11	2.26943e-06	2.13247e-06	1.20658e-11	7.96896e-07	0.00599401	0.00290444
dTDP-L-Rha: N-acetylglucosaminyl-PP-deca(...)_270	0.00128481	6.99986e-07	0.000191941	0.000615186	2.45482e-07	0.000113667	0.00599401	0.00290444
digalactosyldiacylglycerol synthase (EC 2.4.1.141)	0.000625866	1.64937e-07	9.31714e-05	0.000291926	4.84389e-08	5.04917e-05	0.00599401	0.00290444
diglucosyl diacylglycerol synthase (EC 2.4.1.208)	0.000625866	1.64937e-07	9.31714e-05	0.000291926	4.84389e-08	5.04917e-05	0.00599401	0.00290444
dolichyl-phosphate beta-D-mannosyltransferase (EC 2.4.1.83)	0.00128481	6.99986e-07	0.000191941	0.000615186	2.45482e-07	0.000113667	0.00599401	0.00290444
dolichyl-phosphate beta-glucosyltransferase (EC 2.4.1.117)	0.00128481	6.99986e-07	0.000191941	0.000615186	2.45482e-07	0.000113667	0.00599401	0.00290444
endo-beta-N-acetylglucosaminidase (EC 3.2.1.96)	0.000303497	4.29393e-08	4.75391e-05	0.000132895	1.7847e-08	3.06483e-05	0.00599401	0.00290444
exo-1,3-1,4-glucanase (EC 3.2.1.-)	0.000818817	3.80878e-07	0.000141585	0.000325766	1.04892e-07	7.43008e-05	0.00599401	0.00290444
glucan 1,3-beta-glucosidase (EC 3.2.1.58)	0.000820078	3.82542e-07	0.000141894	0.000326052	1.04771e-07	7.4258e-05	0.00599401	0.00290444
glucan 1,4-beta-glucosidase (EC 3.2.1.74)	0.000818817	3.80878e-07	0.000141585	0.000325766	1.04892e-07	7.43008e-05	0.00599401	0.00290444
hyaluronan synthase (EC 2.4.1.212)	0.00128481	6.99986e-07	0.000191941	0.000615186	2.45482e-07	0.000113667	0.00599401	0.00290444
isoprimeverose-producing oligoxyloglucan(...)_381	0.000818817	3.80878e-07	0.000141585	0.000325766	1.04892e-07	7.43008e-05	0.00599401	0.00290444
licheninase (EC 3.2.1.73)	0.000367922	9.20149e-08	6.95909e-05	0.000154377	1.8859e-08	3.15052e-05	0.00599401	0.00290444
lysozyme (EC 3.2.1.17)	0.0010073	4.04962e-07	0.000145992	0.00049937	1.59632e-07	9.16607e-05	0.00599401	0.00290444
phosphatidylinositol alpha-mannosyltransferase (EC 2.4.1.57)	0.000625866	1.64937e-07	9.31714e-05	0.000291926	4.84389e-08	5.04917e-05	0.00599401	0.00290444
sucrose synthase (EC 2.4.1.13)	0.000625866	1.64937e-07	9.31714e-05	0.000291926	4.84389e-08	5.04917e-05	0.00599401	0.00290444
sucrose-phosphate synthase (EC 2.4.1.14)	0.000625866	1.64937e-07	9.31714e-05	0.000291926	4.84389e-08	5.04917e-05	0.00599401	0.00290444
trehalose phosphorylase (EC 2.4.1.231)	0.000625866	1.64937e-07	9.31714e-05	0.000291926	4.84389e-08	5.04917e-05	0.00599401	0.00290444
xylan 1,4-beta-xylosidase (EC 3.2.1.37)	0.000818817	3.80878e-07	0.000141585	0.000325766	1.04892e-07	7.43008e-05	0.00599401	0.00290444
alpha,alpha-trehalose-phosphate synthase(...)_2	2.54993e-05	5.75564e-10	5.50389e-06	8.42883e-06	1.29765e-10	2.61337e-06	0.00699301	0.00308047
beta-1,2-galactosyltransferase (EC 2.4.1.-)	8.48414e-06	2.86732e-10	3.88473e-06	1.2538e-06	8.12778e-12	6.54047e-07	0.00699301	0.00308047
beta-1,2-glucosyltransferase (EC 2.4.1.-)	8.48414e-06	2.86732e-10	3.88473e-06	1.2538e-06	8.12778e-12	6.54047e-07	0.00699301	0.00308047
beta-1,3-galactosidase (EC 3.2.1.-)	0.000192445	1.46808e-08	2.77971e-05	9.14933e-05	7.04755e-09	1.92594e-05	0.00699301	0.00308047
beta-1,3-glucosyltransferase (EC 2.4.1.-)	8.48414e-06	2.86732e-10	3.88473e-06	1.2538e-06	8.12778e-12	6.54047e-07	0.00699301	0.00308047
beta-L-arabinopyranosidase (EC 3.2.1.88)	0.000114359	1.25497e-08	2.57004e-05	4.11428e-05	1.87941e-09	9.94567e-06	0.00699301	0.00308047
Glucosylglycerol-phosphate synthase (EC 2.4.1.213)	2.54993e-05	5.75564e-10	5.50389e-06	8.42883e-06	1.29765e-10	2.61337e-06	0.00699301	0.00308047
LPS beta-1,4-galactosyltransferase (EC 2.4.1.-)	8.48414e-06	2.86732e-10	3.88473e-06	1.2538e-06	8.12778e-12	6.54047e-07	0.00699301	0.00308047
UDP-Gal:procollagen beta-galactosyltransferase (EC 2.4.1.50)	8.48414e-06	2.86732e-10	3.88473e-06	1.2538e-06	8.12778e-12	6.54047e-07	0.00699301	0.00308047
[retaining] GDP-valeniol: validamine 7-p(...)_210	2.54993e-05	5.75564e-10	5.50389e-06	8.42883e-06	1.29765e-10	2.61337e-06	0.00699301	0.00308047
exo-beta-1,4-galactanase (EC 3.2.1.-)	0.000192445	1.46808e-08	2.77971e-05	9.14933e-05	7.04755e-09	1.92594e-05	0.00699301	0.00308047
galactan:galactan galactosyltransferase (EC 2.4.1.-)	0.000114359	1.25497e-08	2.57004e-05	4.11428e-05	1.87941e-09	9.94567e-06	0.00699301	0.00308047
isomalto-dextranase (EC 3.2.1.94)	0.000114359	1.25497e-08	2.57004e-05	4.11428e-05	1.87941e-09	9.94567e-06	0.00699301	0.00308047
lacto-N-biosidase (EC 3.2.1.140)	0.000505097	1.25406e-07	8.12425e-05	0.000218712	3.47441e-08	4.27626e-05	0.00699301	0.00308047
lipopolysaccharide beta-1,4-galactosyltr(...)_398	8.48414e-06	2.86732e-10	3.88473e-06	1.2538e-06	8.12778e-12	6.54047e-07	0.00699301	0.00308047
occidiofungin beta-xylosyltransferase (EC 2.4.2.-)	8.48414e-06	2.86732e-10	3.88473e-06	1.2538e-06	8.12778e-12	6.54047e-07	0.00699301	0.00308047
trehalose-6-P phosphatase (EC 3.1.3.12)	2.54993e-05	5.75564e-10	5.50389e-06	8.42883e-06	1.29765e-10	2.61337e-06	0.00699301	0.00308047
alpha-1,3-L-neoagarobiase _ neoagarobios(...)_10	4.69187e-05	1.07443e-09	7.5199e-06	1.83186e-05	4.46233e-10	4.84623e-06	0.00799201	0.00346494
alpha-1,3-L-neoagarooligosaccharide hydrolase (EC 3.2.1.-)	4.69187e-05	1.07443e-09	7.5199e-06	1.83186e-05	4.46233e-10	4.84623e-06	0.00799201	0.00346494
beta-primeverosidase (EC 3.2.1.149)	0.000829391	1.50993e-06	0.000281904	0.000259635	6.01884e-08	5.62833e-05	0.00799201	0.00346494
alpha-1,3-glucosidase (EC 3.2.1.84)	0.000411708	9.50832e-08	7.07417e-05	0.000183983	2.89446e-08	3.90308e-05	0.00899101	0.00374057
beta-1,6-N-acetylglucosaminidase) (EC 3.2.1.-)	0.000478704	1.11655e-07	7.66589e-05	0.000212362	3.31272e-08	4.17557e-05	0.00899101	0.00374057
beta-6-SO3-N-acetylglucosaminidase (EC 3.2.1.-)	0.000478704	1.11655e-07	7.66589e-05	0.000212362	3.31272e-08	4.17557e-05	0.00899101	0.00374057
beta-galactosidase (EC 3.2.1.23)	0.00106392	1.70617e-06	0.000299664	0.000355451	1.06207e-07	7.47651e-05	0.00899101	0.00374057
beta-hexosaminidase (EC 3.2.1.52)	0.000478704	1.11655e-07	7.66589e-05	0.000212362	3.31272e-08	4.17557e-05	0.00899101	0.00374057
Nod factor hydrolase (EC 3.2.1.-)	0.000260478	3.95802e-08	4.56417e-05	0.00011427	1.3016e-08	2.61735e-05	0.00899101	0.00374057
chitinase (EC 3.2.1.14)	0.000301443	5.09969e-08	5.18078e-05	0.000133118	1.54037e-08	2.84731e-05	0.00899101	0.00374057
xylanase (EC 3.2.1.8)	0.00112911	1.08147e-06	0.000238578	0.000434173	2.23491e-07	0.000108456	0.00899101	0.00374057
alpha-(4-O-methyl)-glucuronidase (EC 3.2.1.-)	7.21506e-05	3.79854e-09	1.41394e-05	2.71413e-05	1.00922e-09	7.28811e-06	0.00999001	0.00393744
alpha-1,2-L-arabinofuranosidase (EC 3.2.1.-)	0.00108297	1.03332e-06	0.000233206	0.000419794	2.18435e-07	0.000107222	0.00999001	0.00393744
beta-1,3-xylosidase (EC 3.2.1.-)	0.00108297	1.03332e-06	0.000233206	0.000419794	2.18435e-07	0.000107222	0.00999001	0.00393744
beta-N-acetylglucosaminidase (EC 3.2.1.52)	1.27049e-05	3.41749e-10	4.24109e-06	1.46508e-06	8.72732e-12	6.77741e-07	0.00999001	0.00393744
[inverting] exo-alpha-1,5-L-arabinanase (EC 3.2.1.-)	0.00108297	1.03332e-06	0.000233206	0.000419794	2.18435e-07	0.000107222	0.00999001	0.00393744
acid beta-glucosidase_beta-glucosylceramidase (EC 3.2.1.45)	1.27049e-05	3.41749e-10	4.24109e-06	1.46508e-06	8.72732e-12	6.77741e-07	0.00999001	0.00393744
arabinanase (EC 3.2.1.99)	0.00108297	1.03332e-06	0.000233206	0.000419794	2.18435e-07	0.000107222	0.00999001	0.00393744
endo-beta-1,4-galactanase (EC 3.2.1.89)	5.12832e-05	3.84461e-09	1.42249e-05	1.50727e-05	3.93366e-10	4.55011e-06	0.00999001	0.00393744
exo-alpha-1,5-L-arabinofuranosidase (EC 3.2.1.-)	0.00108297	1.03332e-06	0.000233206	0.000419794	2.18435e-07	0.000107222	0.00999001	0.00393744
galactan 1,3-beta-galactosidase (EC 3.2.1.145)	0.00108297	1.03332e-06	0.000233206	0.000419794	2.18435e-07	0.000107222	0.00999001	0.00393744
oligo-alginate lyase (EC 4.2.2.-)	2.19795e-05	7.00103e-10	6.07022e-06	5.0806e-06	9.28353e-11	2.21044e-06	0.00999001	0.00393744
4-O-methyl-glucuronoyl methylesterase (EC 3.1.1.-)	1.84027e-05	6.79543e-10	5.98042e-06	3.25839e-06	9.78519e-11	2.26938e-06	0.010989	0.00417151
N-acetyl beta-glucosaminidase (EC 3.2.1.52)	5.95796e-05	2.07458e-09	1.04493e-05	2.40186e-05	6.83034e-10	5.99576e-06	0.010989	0.00417151
[protein]-3-O-(GlcNAc)-L-Ser_Thr beta-N-(...)_208	5.95796e-05	2.07458e-09	1.04493e-05	2.40186e-05	6.83034e-10	5.99576e-06	0.010989	0.00417151
chitin deacetylase (EC 3.5.1.41)	0.000282929	4.10378e-08	4.64745e-05	0.000136098	1.42483e-08	2.73845e-05	0.010989	0.00417151
chitooligosaccharide deacetylase (EC 3.5.1.-)	0.000282929	4.10378e-08	4.64745e-05	0.000136098	1.42483e-08	2.73845e-05	0.010989	0.00417151
peptidoglycan GlcNAc deacetylase (EC 3.5.1.-)	0.000282929	4.10378e-08	4.64745e-05	0.000136098	1.42483e-08	2.73845e-05	0.010989	0.00417151
peptidoglycan N-acetylmuramic acid deacetylase (EC 3.5.1.-)	0.000282929	4.10378e-08	4.64745e-05	0.000136098	1.42483e-08	2.73845e-05	0.010989	0.00417151
peptidoglycan hydrolase with endo-beta-N(...)_444	0.000579194	1.40969e-07	8.61361e-05	0.000284037	6.67015e-08	5.92504e-05	0.010989	0.00417151
alpha-glucan lyase (EC 4.2.2.13)	0.000352221	7.88626e-08	6.44256e-05	0.00015464	2.30718e-08	3.48468e-05	0.011988	0.00438893
alpha-xylosidase (EC 3.2.1.177)	0.000352221	7.88626e-08	6.44256e-05	0.00015464	2.30718e-08	3.48468e-05	0.011988	0.00438893
isomaltosyltransferase (EC 2.4.1.-)	0.000352221	7.88626e-08	6.44256e-05	0.00015464	2.30718e-08	3.48468e-05	0.011988	0.00438893
lysozyme type G (EC 3.2.1.17)	0.000565117	1.66081e-07	9.34938e-05	0.000298777	5.16466e-08	5.21367e-05	0.011988	0.00438893
oligosaccharide alpha-1,4-glucosyltransferase (EC 2.4.1.161)	0.000352221	7.88626e-08	6.44256e-05	0.00015464	2.30718e-08	3.48468e-05	0.011988	0.00438893
peptidoglycan lyase (EC 4.2.2.n1) also k(...)_445	0.000565117	1.66081e-07	9.34938e-05	0.000298777	5.16466e-08	5.21367e-05	0.011988	0.00438893
sucrase-isomaltase (EC 3.2.1.48) (EC 3.2.1.10)	0.000352221	7.88626e-08	6.44256e-05	0.00015464	2.30718e-08	3.48468e-05	0.011988	0.00438893
sulfoquinovosidase (EC 3.2.1.-)	0.000352221	7.88626e-08	6.44256e-05	0.00015464	2.30718e-08	3.48468e-05	0.011988	0.00438893
UDP-Gal: peptidyl serine alpha-galactosy(...)_176	4.73124e-06	4.27015e-11	1.49915e-06	6.64336e-07	2.76598e-12	3.81546e-07	0.012987	0.00471278
amylo-alpha-1,6-glucosidase (EC 3.2.1.33)	0.000985349	1.5707e-06	0.000287521	0.00035921	1.59208e-07	9.15389e-05	0.012987	0.00471278
d-4,5-unsaturated beta-glucuronyl hydrolase (EC 3.2.1.-)	0.000419423	1.42418e-07	8.65775e-05	0.000154235	6.13098e-08	5.68052e-05	0.013986	0.00505304
alpha-1,3_1,4-L-fucosidase (EC 3.2.1.111)	0.000367265	5.38354e-08	5.32301e-05	0.000179181	3.45521e-08	4.26442e-05	0.014985	0.00520426
glucodextranase (EC 3.2.1.70)	0.00093875	1.56893e-06	0.00028736	0.000336119	1.48146e-07	8.83014e-05	0.014985	0.00520426
alpha-1,4-glucan: phosphate alpha-maltos(...)_23	0.000923647	1.56771e-06	0.000287247	0.000333629	1.47635e-07	8.81491e-05	0.015984	0.00520426
beta-1,4-mannosyl-glycoprotein beta-1,4-(...)_79	1.25374e-05	1.72594e-10	3.01395e-06	3.59859e-06	4.42125e-11	1.52544e-06	0.015984	0.00520426
6_-P-sucrose phosphorylase (EC 2.4.1.-)	0.000923647	1.56771e-06	0.000287247	0.000333629	1.47635e-07	8.81491e-05	0.015984	0.00520426
amylosucrase (EC 2.4.1.4)	0.000923647	1.56771e-06	0.000287247	0.000333629	1.47635e-07	8.81491e-05	0.015984	0.00520426
cyclomaltodextrin glucanotransferase (EC 2.4.1.19)	0.000923647	1.56771e-06	0.000287247	0.000333629	1.47635e-07	8.81491e-05	0.015984	0.00520426
endoglucanase (EC 3.2.1.4)	0.000213193	6.87812e-08	6.0167e-05	7.49048e-05	1.12921e-08	2.43787e-05	0.015984	0.00520426
isoamylase (EC 3.2.1.68)	0.000923647	1.56771e-06	0.000287247	0.000333629	1.47635e-07	8.81491e-05	0.015984	0.00520426
isomaltulose synthase (EC 5.4.99.11)	0.000923647	1.56771e-06	0.000287247	0.000333629	1.47635e-07	8.81491e-05	0.015984	0.00520426
lipopolysaccharide N-acetylglucosaminylt(...)_399	0.000797108	2.43915e-07	0.000113303	0.000432305	1.12768e-07	7.70399e-05	0.015984	0.00520426
malto-oligosyltrehalose synthase (EC 5.4.99.15)	0.000923647	1.56771e-06	0.000287247	0.000333629	1.47635e-07	8.81491e-05	0.015984	0.00520426
malto-oligosyltrehalose trehalohydrolase (EC 3.2.1.141)	0.000923647	1.56771e-06	0.000287247	0.000333629	1.47635e-07	8.81491e-05	0.015984	0.00520426
maltogenic amylase (EC 3.2.1.133)	0.000923647	1.56771e-06	0.000287247	0.000333629	1.47635e-07	8.81491e-05	0.015984	0.00520426
maltohexaose-forming alpha-amylase (EC 3.2.1.98)	0.000923647	1.56771e-06	0.000287247	0.000333629	1.47635e-07	8.81491e-05	0.015984	0.00520426
maltopentaose-forming alpha-amylase (EC 3.2.1.-)	0.000923647	1.56771e-06	0.000287247	0.000333629	1.47635e-07	8.81491e-05	0.015984	0.00520426
maltotetraose-forming alpha-amylase (EC 3.2.1.60)	0.000923647	1.56771e-06	0.000287247	0.000333629	1.47635e-07	8.81491e-05	0.015984	0.00520426
maltotriose-forming alpha-amylase (EC 3.2.1.116)	0.000923647	1.56771e-06	0.000287247	0.000333629	1.47635e-07	8.81491e-05	0.015984	0.00520426
neopullulanase (EC 3.2.1.135)	0.000923647	1.56771e-06	0.000287247	0.000333629	1.47635e-07	8.81491e-05	0.015984	0.00520426
oligo-alpha-glucosidase (EC 3.2.1.10)	0.000923647	1.56771e-06	0.000287247	0.000333629	1.47635e-07	8.81491e-05	0.015984	0.00520426
pullulanase (EC 3.2.1.41)	0.000923647	1.56771e-06	0.000287247	0.000333629	1.47635e-07	8.81491e-05	0.015984	0.00520426
sucrose phosphorylase (EC 2.4.1.7)	0.000923647	1.56771e-06	0.000287247	0.000333629	1.47635e-07	8.81491e-05	0.015984	0.00520426
trehalose synthase (EC 5.4.99.16)	0.000923647	1.56771e-06	0.000287247	0.000333629	1.47635e-07	8.81491e-05	0.015984	0.00520426
trehalose-6-phosphate hydrolase (EC 3.2.1.93)	0.000923647	1.56771e-06	0.000287247	0.000333629	1.47635e-07	8.81491e-05	0.015984	0.00520426
xylan alpha-1,2-glucuronidase (EC 3.2.1.131)	8.42309e-05	5.55053e-09	1.70919e-05	3.21332e-05	1.81802e-09	9.78188e-06	0.015984	0.00520426
alpha-amylase (EC 3.2.1.1)	0.000968703	1.57018e-06	0.000287473	0.000372486	1.72797e-07	9.53655e-05	0.016983	0.00544347
4-alpha-glucanotransferase (EC 2.4.1.25)	0.000968703	1.57018e-06	0.000287473	0.000372486	1.72797e-07	9.53655e-05	0.016983	0.00544347
branching enzyme (EC 2.4.1.18)	0.000968703	1.57018e-06	0.000287473	0.000372486	1.72797e-07	9.53655e-05	0.016983	0.00544347
cyclomaltodextrinase (EC 3.2.1.54)	0.000968703	1.57018e-06	0.000287473	0.000372486	1.72797e-07	9.53655e-05	0.016983	0.00544347
beta-1,3-glucanase (EC 3.2.1.39)	5.08605e-06	6.8425e-11	1.89771e-06	8.5463e-07	3.27768e-12	4.15343e-07	0.017982	0.00566506
beta-D-fucosidase (EC 3.2.1.38)	0.000730256	1.54457e-06	0.000285119	0.000222179	4.54404e-08	4.8904e-05	0.018981	0.00566506
beta-glycosidase (EC 3.2.1.-)	0.000730256	1.54457e-06	0.000285119	0.000222179	4.54404e-08	4.8904e-05	0.018981	0.00566506
6-phospho-beta-galactosidase (EC 3.2.1.85)	0.000730256	1.54457e-06	0.000285119	0.000222179	4.54404e-08	4.8904e-05	0.018981	0.00566506
ABA-specific beta-glucosidase (EC 3.2.1.175)	0.000731517	1.54366e-06	0.000285035	0.000222466	4.53734e-08	4.88679e-05	0.018981	0.00566506
DIMBOA beta-glucosidase (EC 3.2.1.182)	0.000730256	1.54457e-06	0.000285119	0.000222179	4.54404e-08	4.8904e-05	0.018981	0.00566506
amygdalin beta-glucosidase (EC 3.2.1.117)	0.000730256	1.54457e-06	0.000285119	0.000222179	4.54404e-08	4.8904e-05	0.018981	0.00566506
exo-beta-1,4-glucanase (EC 3.2.1.74)	0.000730256	1.54457e-06	0.000285119	0.000222179	4.54404e-08	4.8904e-05	0.018981	0.00566506
hydroxyisourate hydrolase (EC 3.-.-.-)	0.000730256	1.54457e-06	0.000285119	0.000222179	4.54404e-08	4.8904e-05	0.018981	0.00566506
isoflavonoid 7-O-beta-apiosyl-beta-gluco(...)_377	0.000730256	1.54457e-06	0.000285119	0.000222179	4.54404e-08	4.8904e-05	0.018981	0.00566506
lactase (EC 3.2.1.108)	0.000730256	1.54457e-06	0.000285119	0.000222179	4.54404e-08	4.8904e-05	0.018981	0.00566506
mannosylglycerate alpha-mannosidase _ ma(...)_424	5.94866e-05	2.02917e-09	1.03343e-05	2.93427e-05	8.75443e-10	6.78793e-06	0.018981	0.00566506
phlorizin hydrolase (EC 3.2.1.62)	0.000730256	1.54457e-06	0.000285119	0.000222179	4.54404e-08	4.8904e-05	0.018981	0.00566506
processing alpha-glucosidase (EC 3.2.1.106)	5.94866e-05	2.02917e-09	1.03343e-05	2.93427e-05	8.75443e-10	6.78793e-06	0.018981	0.00566506
prunasin beta-glucosidase (EC 3.2.1.118)	0.000730256	1.54457e-06	0.000285119	0.000222179	4.54404e-08	4.8904e-05	0.018981	0.00566506
raucaffricine beta-glucosidase (EC 3.2.1.125)	0.000730256	1.54457e-06	0.000285119	0.000222179	4.54404e-08	4.8904e-05	0.018981	0.00566506
strictosidine beta-glucosidase (EC 3.2.1.105)	0.000730256	1.54457e-06	0.000285119	0.000222179	4.54404e-08	4.8904e-05	0.018981	0.00566506
thioglucosidase (EC 3.2.1.147)	0.000730256	1.54457e-06	0.000285119	0.000222179	4.54404e-08	4.8904e-05	0.018981	0.00566506
vicianin hydrolase (EC 3.2.1.119)	0.000730256	1.54457e-06	0.000285119	0.000222179	4.54404e-08	4.8904e-05	0.018981	0.00566506
3-C-carboxy-5-deoxy-L-xylose (aceric aci(...)_121	0.000120989	7.29516e-09	1.95948e-05	6.03866e-05	5.68044e-09	1.72908e-05	0.020979	0.00623878
chondroitin ABC lyase (EC 4.2.2.20)	9.36183e-05	6.36902e-09	1.83088e-05	4.25458e-05	2.04692e-09	1.03794e-05	0.024975	0.00732139
chondroitin AC lyase (EC 4.2.2.5)	9.36183e-05	6.36902e-09	1.83088e-05	4.25458e-05	2.04692e-09	1.03794e-05	0.024975	0.00732139
hyaluronate lyase (EC 4.2.2.1)	9.36183e-05	6.36902e-09	1.83088e-05	4.25458e-05	2.04692e-09	1.03794e-05	0.024975	0.00732139
xanthan lyase (EC 4.2.2.12)	9.36183e-05	6.36902e-09	1.83088e-05	4.25458e-05	2.04692e-09	1.03794e-05	0.024975	0.00732139
alpha-1,6-mannanase (EC 3.2.1.101)	0.000101473	8.61281e-09	2.1291e-05	4.74562e-05	2.39969e-09	1.12383e-05	0.026973	0.00787906
6-phospho-beta-glucosidase (EC 3.2.1.86)	0.00080991	1.60832e-06	0.000290944	0.000281241	7.17243e-08	6.14407e-05	0.027972	0.00811334
mannosyl-glycoprotein endo-beta-N-acetyl(...)_419	0.000318716	5.71285e-08	5.4834e-05	0.000169767	2.45476e-08	3.59441e-05	0.027972	0.00811334
exo-beta-1,4-glucanase _ cellodextrinase (EC 3.2.1.74)	0.000127511	2.2803e-08	3.46433e-05	4.71009e-05	2.81905e-09	1.21808e-05	0.028971	0.00837362
alginate lyase (EC 4.2.2.3)	2.90654e-05	1.30562e-09	8.28958e-06	7.50204e-06	2.49575e-10	3.62429e-06	0.030969	0.00879678
arabinan alpha-L-arabinosyltransferase (EC 2.4.2.-)	0.000132585	1.33479e-08	2.65051e-05	6.85808e-05	3.61595e-09	1.37954e-05	0.030969	0.00879678
heparan beta-glucuronyltransferase (EC 2.4.1.225)	0.000132585	1.33479e-08	2.65051e-05	6.85808e-05	3.61595e-09	1.37954e-05	0.030969	0.00879678
heparan synthase (EC 2.4.1.-)	0.000132585	1.33479e-08	2.65051e-05	6.85808e-05	3.61595e-09	1.37954e-05	0.030969	0.00879678
xyloglucan beta-galactosyltransferase (EC 2.4.1.-)	0.000132585	1.33479e-08	2.65051e-05	6.85808e-05	3.61595e-09	1.37954e-05	0.030969	0.00879678
beta-1,3-glucanosyltransglycosylase (EC 2.4.1.-)	0.000121979	8.67353e-09	2.13659e-05	6.65337e-05	3.951e-09	1.44204e-05	0.031968	0.008957
D-galactosyl-beta-1,4-L-rhamnose phospho(...)_134	4.63137e-05	1.4985e-09	8.8808e-06	2.06665e-05	9.32028e-10	7.00386e-06	0.031968	0.008957
galacto-N-biose_lacto-N-biose phosphorylase (EC 2.4.1.-)	4.63137e-05	1.4985e-09	8.8808e-06	2.06665e-05	9.32028e-10	7.00386e-06	0.031968	0.008957
lacto-N-biose phosphorylase or galacto-N(...)_388	4.63137e-05	1.4985e-09	8.8808e-06	2.06665e-05	9.32028e-10	7.00386e-06	0.031968	0.008957
GDP-L-Fuc: beta-LacNac alpha-1,3-L-fucos(...)_141	9.27486e-05	4.41686e-09	1.52468e-05	5.02661e-05	3.10198e-09	1.27774e-05	0.032967	0.00917449
GDP-L-Fuc: galactoside alpha-1,2-L-fucos(...)_142	9.27486e-05	4.41686e-09	1.52468e-05	5.02661e-05	3.10198e-09	1.27774e-05	0.032967	0.00917449
endo-1,4-beta-xylanase (EC 3.2.1.8)	7.89479e-05	1.22603e-08	2.54023e-05	2.711e-05	2.37704e-09	1.11851e-05	0.033966	0.00942068
heparin lyase (EC 4.2.2.7)	1.2421e-05	1.68406e-10	2.97716e-06	5.00222e-06	6.77282e-11	1.88803e-06	0.035964	0.00975904
beta-1,3-mannanase (EC 3.2.1.-)	9.91353e-05	1.57705e-08	2.88102e-05	3.74557e-05	1.52425e-09	8.95677e-06	0.036963	0.00975904
N-acetylglucosamine 6-phosphate deacetylase (EC 3.5.1.25)	0.000206005	1.7666e-08	3.04924e-05	0.000121542	1.09009e-08	2.39526e-05	0.036963	0.00975904
N-acetylglucosamine 6-phosphate deacetylase (EC 3.5.1.80)	0.000206005	1.7666e-08	3.04924e-05	0.000121542	1.09009e-08	2.39526e-05	0.036963	0.00975904
arabinoxylan-specific endo-beta-1,4-xylanase (EC 3.2.1.-)	9.91353e-05	1.57705e-08	2.88102e-05	3.74557e-05	1.52425e-09	8.95677e-06	0.036963	0.00975904
cellulose beta-1,4-cellobiosidase (EC 3.2.1.91)	9.91353e-05	1.57705e-08	2.88102e-05	3.74557e-05	1.52425e-09	8.95677e-06	0.036963	0.00975904
endo-beta-1,4-glucanase _ cellulase (EC 3.2.1.4)	9.91353e-05	1.57705e-08	2.88102e-05	3.74557e-05	1.52425e-09	8.95677e-06	0.036963	0.00975904
endoglycoceramidase (EC 3.2.1.123)	9.91353e-05	1.57705e-08	2.88102e-05	3.74557e-05	1.52425e-09	8.95677e-06	0.036963	0.00975904
glucan beta-1,3-glucosidase (EC 3.2.1.58)	9.91353e-05	1.57705e-08	2.88102e-05	3.74557e-05	1.52425e-09	8.95677e-06	0.036963	0.00975904
glucan endo-1,6-beta-glucosidase (EC 3.2.1.75)	9.91353e-05	1.57705e-08	2.88102e-05	3.74557e-05	1.52425e-09	8.95677e-06	0.036963	0.00975904
hesperidin 6-O-alpha-L-rhamnosyl-beta-gl(...)_364	9.91353e-05	1.57705e-08	2.88102e-05	3.74557e-05	1.52425e-09	8.95677e-06	0.036963	0.00975904
mannan endo-beta-1,4-mannosidase (EC 3.2.1.78)	9.91353e-05	1.57705e-08	2.88102e-05	3.74557e-05	1.52425e-09	8.95677e-06	0.036963	0.00975904
mannan transglycosylase (EC 2.4.1.-)	9.91353e-05	1.57705e-08	2.88102e-05	3.74557e-05	1.52425e-09	8.95677e-06	0.036963	0.00975904
steryl beta-glucosidase (EC 3.2.1.104)	9.91353e-05	1.57705e-08	2.88102e-05	3.74557e-05	1.52425e-09	8.95677e-06	0.036963	0.00975904
xyloglucan-specific endo-beta-1,4-glucanase (EC 3.2.1.151)	9.91353e-05	1.57705e-08	2.88102e-05	3.74557e-05	1.52425e-09	8.95677e-06	0.036963	0.00975904
amylomaltase or 4-alpha-glucanotransferase (EC 2.4.1.25)	0.000189979	1.79013e-08	3.06949e-05	0.000105498	1.21631e-08	2.53015e-05	0.037962	0.00992734
exopolygalacturonate lyase (EC 4.2.2.9)	5.53679e-05	1.09881e-08	2.40483e-05	1.36951e-05	4.44628e-10	4.83751e-06	0.037962	0.00992734
thiopeptidoglycan lyase (EC 4.2.2.-)	5.53679e-05	1.09881e-08	2.40483e-05	1.36951e-05	4.44628e-10	4.83751e-06	0.037962	0.00992734
exo-alpha-1,6-mannosidase (EC 3.2.1.-)	8.59638e-05	5.34936e-09	1.67793e-05	4.39523e-05	2.0633e-09	1.04209e-05	0.038961	0.0101563
alpha-1,3-galactosidase (EC 3.2.1.-)	5.93177e-05	2.01904e-09	1.03085e-05	3.02182e-05	1.91408e-09	1.0037e-05	0.045954	0.0119415
acharan-sulfate lyase (EC 4.2.2.-)	2.15075e-06	1.50773e-11	8.90809e-07	4.16587e-07	1.58094e-12	2.88457e-07	0.046953	0.0121627

## Sheet: Table S7
Table S7 Statistical information of RNA libraries
sample	raw_reads	clean_reads	error_rate	Q20	Q30	GC (%)
N2	46403948	44550870	0.03	97.38	92.88	50.2
N3	42832668	41705738	0.03	96.79	91.99	49.94
N4	47341474	45957568	0.03	97.49	93.16	50.03
N5	48692222	44066930	0.03	97.33	92.7	50.75
N6	48588034	47942652	0.03	96.7	91.37	49.95
N7	45846054	45194366	0.03	96.75	91.45	49
N8	46602742	46060200	0.03	96.89	91.73	49.76
N9	52848694	52175714	0.03	96.48	90.93	49.76
N10	44819298	44291786	0.03	96.67	91.36	50.16
N11	46584082	46036486	0.03	96.89	91.91	50.58
N12	46848520	46265790	0.03	96.43	90.85	50.18
N13	45741226	45212668	0.03	96.83	91.56	49.73
N14	47313826	46662206	0.03	96.61	91.25	49.79
N15	53326504	52376256	0.03	97.04	91.99	49.32
N16	45720716	45316512	0.03	96.82	91.58	50.01
N17	47214110	46703116	0.03	96.9	91.79	49.38
N18	47974628	47435606	0.03	97.1	92.23	49.68
N19	55576360	54732598	0.03	97.02	92.07	49.71
T2	47614614	46290898	0.03	97.21	92.47	51.11
T3	47028466	45344370	0.03	97.3	92.74	52.17
T4	49418150	46280816	0.03	96.73	91.28	49.59
T5	46478812	45045202	0.03	97.35	92.85	49.18
T6	46682904	46236288	0.03	96.85	91.65	49.77
T7	46223672	45690554	0.03	97.8	93.86	47.56
T8	44641440	44142558	0.03	96.75	91.31	48.42
T9	45959544	45474496	0.03	96.6	91.13	50.16
T10	50766004	50019570	0.03	96.52	90.91	49.69
T11	46782310	46034926	0.03	96.81	91.59	49.64
T12	46123840	45326708	0.03	97.04	92.03	49.7
T13	47014758	46111394	0.03	96.69	91.36	49.51
T14	47964972	47132672	0.03	96.23	90.27	49.19
T15	45343998	44548206	0.03	96.69	91.35	49.51
T16	46826982	45926970	0.03	96.82	91.48	48.64
T17	45582834	44748058	0.03	96.85	91.68	49.16
T18	44935306	44358810	0.03	96.8	91.52	49.43
T19	45626354	45077870	0.03	96.63	91.21	49.39

## Sheet: Table S8
Table S8 The correlation between tumor-associated microbiota and DEGs
	Bacteroides dorei	Bacteroides uniformis	Bacteroides vulgatus	Bifidobacterium breve	Bifidobacterium pseudocatenulatum	Bacillus cereus	Bacillus pseudomycoides	Bacillus wiedmannii	Campylobacter jejuni	Chlamydia trachomatis	Human endogenous retrovirus	Klebsiella aerogenes	methanotrophic bacterial endosymbiont of Bathymodiolus sp	Mycobacterium sp 11000297	Mycobacterium tuberculosis	Pseudomonas aeruginosa	Salmonella enterica	Staphylococcus aureus	Streptococcus dysgalactiae	Streptococcus pneumoniae
CDH3	0	0	0	0	0	0.538996	0.532819	0.551351	0.602831	0	0	0.516088	0.544659	0	0.560103	0.501931	0.523295	0	0	0.537967
CLDN1	0	0	0	0	0	0.564479	0.53668	0.574003	0.538481	0	0	0.552638	0.576062	0	0.579923	0	0.549292	0.501931	0	0.564221
ETV4	0	0	0	0	0	0.54157	0.544916	0.57426	0.532304	0	0	0.54955	0.591506	0.55547	0.536937	0.559331	0.545946	0	0	0.533333
CEMIP	0	0	0	0	0	0	0	0	0.514801	0	0	0	0	0	0	0	0	0	0	0
TESC	0	0	0	0	0	0.564221	0.535393	0.562677	0.518147	0	0	0.556242	0.584299	0.532304	0.561905	0.556757	0.54852	0	0.532819	0.546718
CST1	0	0	0	0	0	0.57991	0.552608	0.588667	0.596265	0	0	0.544881	0.575403	0	0.604508	0	0.550547	0	0.505087	0.54179
KLK6	0	0	0	0	0	0.537598	0.525905	0.579142	0.521228	0	0	0.518202	0.52508	0	0.516826	0	0.515863	0	0.520815	0.526043
MMP3	0	0	0	0	0	0	0	0	0.536165	0	0	0	0.519176	0	0	0.513514	0	0	0	0
CA7	0	0	0	0	0	-0.55203	-0.524615	-0.591158	-0.548813	0	-0.518309	-0.531823	-0.546753	-0.51715	-0.544565	0	-0.533239	0	-0.512774	-0.577643
COL11A1	0	0	0	0	0	0.539511	0	0.553153	0.539768	0	0	0.504247	0.566538	0	0.545946	0	0.508623	0	0	0.528443
SLCO1B3	0	0	0	0	-0.514393	0	0	0	0	0	0	0	0	0	0	0	0	0	0	0
BLACAT1	0	0	0	0	0	0	0	0	0.509526	0	0	0	0	0	0	0	0	0	0	0
SLCO4A1	-0.53944	0	-0.507369	0	-0.549841	0.587645	0.571686	0.58713	0.6	0	0.537452	0.585586	0.607979	0.576319	0.59305	0.566538	0.581982	0.585071	0.528443	0.587387
NOTUM	0	0	0	0	0	0.511757	0.510207	0.528032	0	0	0	0.508916	0.541724	0	0.511241	0.522091	0	0	0	0
OTOP2	0	0	0	0	0	-0.563441	-0.540872	-0.598981	-0.54632	0	-0.549433	-0.545542	-0.563441	-0.529977	-0.535165	0	-0.548914	0	-0.521935	-0.580303
PRR7	0	0	0	0	-0.515863	0.606178	0.610039	0.625483	0.56139	0	0.56139	0.623681	0.642214	0.609266	0.600257	0.56834	0.609266	0.565766	0.542342	0.579151
TRIM29	-0.51261	-0.535093	-0.509814	0	0	0.612355	0.621622	0.616474	0.587645	0	0.506306	0.612613	0.621107	0.570656	0.565508	0.554698	0.625483	0.558816	0.581467	0.595109
GRIN2D	0	0	0	0	-0.607068	0	0	0	0	0	0	0	0	0	0	0	0	0	0	0
SLC25A34	0	0	0	0	0	-0.534878	0	-0.529987	-0.542085	-0.506564	0	0	-0.540541	0	-0.5426	0	-0.506306	0	0	-0.530759
KRT23	0	0	0	0	0	0	0	0	0	0	0	0	0.534243	0	0	0	0	0	0	0
MDFI	0	0	0	0	0	0.541055	0.507336	0.537709	0.503475	0	0.500901	0.523037	0.538481	0	0.563192	0	0.511454	0	0.506564	0.554955
S100A2	-0.5446	-0.531616	-0.545209	0	-0.507059	0.599485	0.588417	0.60103	0.57426	0	0.519949	0.59305	0.615444	0.569369	0.579923	0.524582	0.598198	0.547748	0.584299	0.622136
KRT80	0	0	0	-0.548104	0	0	0	0	0	0	0	0	0	0	0	0	0	0	0	0
LINC02418	0	0	0	0	0	0	0.503482	0.528381	0	0	0	0.506921	0.531408	0	0	0	0	0	0	0
ELFN1-AS1	0	0	0	0	0	0	0.508656	0.513032	0.539546	0	0	0	0.502864	0.525259	0	0	0.51316	0	0	0.504408
CRNDE	0	0	0	0	0	0.553153	0.539254	0.547748	0.583012	0	0	0.545431	0.565508	0.569369	0.547748	0.574003	0.554955	0	0.514286	0.540283
LARGE2	0	0	0	-0.559296	0	0.555727	0.553153	0.598456	0.570142	0	0	0.545431	0.545431	0.523295	0.540798	0	0.557529	0	0.53462	0.538739
TRIB3	0	0	0	0	0	0.503218	0	0.528443	0.537452	0	0	0	0.503732	0	0	0	0	0	0	0.508366
OTOP3	0	0	0.504883	0	0	-0.588789	-0.571647	-0.597767	-0.580354	0	-0.538725	-0.572192	-0.570831	-0.560764	-0.577361	-0.536004	-0.572192	-0.513694	0	-0.564845
AJUBA	0	0	0	0	0	0.502445	0	0.528958	0.511197	0	0	0	0.515573	0	0.524067	0	0	0	0	0.515058
FGFRL1	0	0	0	0	0	0	0	0.500901	0	0	0	0	0	0	0.517889	0	0	0	0	0
SIM2	-0.609998	-0.549517	-0.508784	0	0	0.591506	0.565766	0.578893	0.537967	0	0.519176	0.58018	0.599743	0.552638	0.573745	0.527413	0.5861	0.56036	0.512227	0.546203
CASC19	0	0	0	0	0	0.56834	0.546718	0.57426	0.627799	0.540541	0	0.53462	0.594595	0	0.552638	0.532561	0.54749	0	0	0.56731
CBX2	0	0	0	0	0	0	0	0	0	0	0	0	0.528958	0	0.508108	0	0	0	0	0.500129
GTF2IRD1	0	0	0	0	0	0.52278	0.514543	0.549807	0	0	0	0.525097	0.545431	0	0.536937	0	0.524324	0	0	0
MYEOV	0	0	0	0	0	0	0	0	0.543372	0	0	0	0	0	0.504762	0	0	0	0	0.513514
S100P	0	0	0	0	0	0	0	0	0	0	0	0	0	0	0	0.512999	0	0	0	0
TMEM132A	0	0	0	0	0	0.517117	0	0.523295	0.503218	0	0	0	0.540026	0	0.534106	0	0.517375	0	0	0.511454
AZGP1	0	0	0	0	0	0	0.501673	0.537709	0	0	0	0.515573	0.541055	0.534878	0	0	0	0	0	0
RNF152	0	0	0	0	0	-0.566281	-0.552124	-0.576577	-0.58018	0	-0.507593	-0.558044	-0.588674	-0.586873	-0.552124	-0.555212	-0.565766	0	-0.509653	-0.559331
KRT17	0	-0.515152	-0.504285	0	0	0.611083	0.574743	0.604124	0.588145	0	0.507732	0.578609	0.598196	0.511083	0.597681	0.51031	0.575	0.536083	0.562372	0.574227
GRIN2B	0	0	0	0	0	0.527156	0.537709	0.541828	0.517632	0	0	0.534363	0.552124	0	0.540026	0	0.547748	0	0	0.534106
BEST4	0	0	0	0	0	-0.57005	-0.547654	-0.606989	-0.563743	0	-0.508913	-0.552674	-0.538516	-0.544565	-0.534655	0	-0.556535	0	-0.518437	-0.579831
PRR36	-0.522284	-0.515647	-0.501062	0	0	0.601802	0.597426	0.600515	0.530245	0	0	0.597941	0.583784	0.527671	0.621107	0.500386	0.6139	0.573488	0.548005	0.593565
ACAN	0	0	0	0	0	0.601287	0.570142	0.594337	0.520206	0	0.544402	0.591506	0.627799	0	0.58713	0	0.585843	0.524582	0.513256	0.56834
SLC7A5	0	0	0	0	0	0.556757	0.517889	0.554698	0.571171	0	0	0.537452	0.59408	0	0.569369	0.514286	0.530502	0	0	0.53462
CEP72	0	0	0	0	0	0	0	0	0	0	0	0	0	0	0.512227	0	0	0	0	0
AC007182.1	0	0	0	0	0	0	0	-0.51036	0	0	0	0	0	0	0	0	0	0	0	0
S100A11	0	0	0	0	0	0.569112	0.528443	0.542857	0.602574	0	0	0.532046	0.581725	0	0.569884	0.534106	0.546203	0.502703	0.545174	0.560103
PRSS22	0	0	0	0	0	0.52175	0.514543	0.51686	0.551866	0	0	0.507079	0.532046	0	0.526898	0	0.528443	0	0.521236	0.540283
EVA1A	0	0	0	-0.504088	0	0.575032	0.553925	0.590991	0.583269	0	0	0.563964	0.612613	0.571943	0.58713	0.535393	0.561905	0.503475	0.516088	0.580952
COL10A1	0	0	0	0	0	0.550463	0.504119	0.58033	0.532698	0	0	0.507209	0.541967	0	0.55896	0	0.511329	0	0.503347	0.565139
NTMT1	0	0	0	0	0	0.579923	0.556757	0.597683	0.596911	0	0	0.558816	0.577864	0.584299	0.542342	0.556499	0.568855	0	0.561905	0.580438
BGN	0	0	-0.512388	0	0	0.635779	0.596139	0.638867	0.554955	0	0.592278	0.615701	0.643758	0.556757	0.629858	0.541828	0.604376	0.572458	0.575804	0.581725
ABCG2	0	0	0	0	0	-0.505534	0	-0.51094	-0.504505	0	0	0	-0.510425	0	-0.512741	0	0	0	0	0
LINC02163	0	0	0	0	0	0	0	0	0	0	0	0	0.500318	0	0	0	0	0	0	0
INHBA	0	0	0	0	0	0.516121	0	0.516893	0.529378	0.502092	0	0	0.562713	0	0.537872	0	0	0	0	0.526289
SLCO4A1-AS1	0	0	0	-0.541103	-0.572301	0	0	0.528219	0	0	0	0	0.505438	0.500418	0.507755	0	0	0	0	0.536457
GLTP	0	0	0	0	0	-0.570399	-0.528958	-0.57426	-0.609266	0	0	-0.537452	-0.589189	0	-0.581467	-0.500129	-0.544659	0	0	-0.597941
PHLPP2	0	0	0	0	0	-0.515573	0	-0.502703	-0.505019	0	0	-0.501416	-0.511197	0	0	-0.505534	0	0	0	0
CTPS1	0	0	0	0	0	0.537194	0	0.516088	0.602574	0	0	0.506821	0.565251	0	0.544916	0.547748	0.514028	0	0	0.527671
MTHFD1L	0	0	0	0	0	0.533848	0.510167	0.537194	0.58121	0	0	0.515573	0.557014	0.515573	0.535135	0.514543	0.519176	0	0	0.517889
DCUN1D5	0	0	0	0	0	0.524067	0	0.546718	0.578636	0	0	0.510167	0.526641	0.520721	0.548777	0.520721	0.503475	0	0	0.543372
PDE8A	0	0	0	0	0	-0.635006	-0.604118	-0.652252	-0.602059	0	0	-0.615959	-0.650708	-0.585328	-0.623166	-0.583784	-0.612613	-0.524324	-0.612613	-0.63964
SLC4A11	0	-0.519253	0	0	0	0	0	0	0	0	0	0	0	0	0	0	0	0	0	0
EPOP	0	0	0	0	0	0.609266	0.609781	0.630116	0.585071	0.50296	0.521493	0.618275	0.649678	0.596911	0.599485	0.547233	0.612355	0.566023	0.565766	0.593822
KRT6B	0	0	0	0	0	0	0	0	0.508844	0	0	0	0	0	0	0	0	0	0	0
TOMM34	0	0	0	0	0	0.529472	0.524839	0.571686	0.535393	0	0	0.514543	0.54955	0.512999	0.506821	0.502188	0.527671	0	0	0.507851
STC2	0	0	0	0	0	0.658945	0.623166	0.667181	0.629858	0.503475	0.558301	0.640669	0.689575	0.577864	0.638867	0.601802	0.628314	0.568082	0.575804	0.637323
CA9	0	0	0	0	0	0.525869	0.545431	0.547748	0.549807	0	0	0.536165	0.540283	0.51583	0	0	0.530759	0	0.529215	0
TCN1	0	0	0	0	0	0.507624	0	0.506332	0.525966	0	0	0	0.503232	0	0	0	0.511241	0	0.517441	0.555416
LINC00460	0	0	0	0	0	0	0	0.507147	0.523588	0	0	0	0.534177	0	0.506311	0	0	0	0	0
FUCA1	0	0	0	0	0	-0.628314	-0.588417	-0.638353	-0.603346	0	0	-0.597426	-0.616988	-0.538481	-0.630373	-0.508366	-0.609781	-0.507079	-0.556499	-0.627284
DHRS7C	0.55452	0	0.52562	0	0	-0.705264	-0.690499	-0.735847	-0.715019	0	-0.590312	-0.694454	-0.699991	-0.689181	-0.6992	-0.677053	-0.696563	-0.654379	-0.653588	-0.682062
CNNM2	0	0	0	0	0	-0.512741	0	-0.51583	-0.519691	0	0	0	-0.544402	0	0	-0.513771	0	0	0	-0.528443
OTX1	0	0	0	0	0	0	0	0	0.521676	0	0	0	0.530496	0	0	0.560069	0	0	0	0
MRGBP	0	0	0	0	-0.594962	0.503218	0.501158	0.530502	0	0	0	0.515573	0.535135	0.532304	0.500901	0	0.509138	0.503218	0	0
PDX1	0	0	0	0	0	0	0	0.512002	0.524873	0	0	0	0.531437	0	0.511745	0.516893	0	0	0	0
SFRP4	0	0	0	0	0	0.517632	0	0.513256	0	0	0	0	0.513771	0	0.508623	0	0	0	0	0.528185
MAFG-DT	0	0	0	0	0	0.561905	0.514543	0.540798	0.57529	0	0	0.538739	0.621622	0	0.565508	0.5287	0.529987	0	0	0.56139
BCHE	0	0	0	0	0.506266	0	-0.51419	-0.530665	0	0	0	-0.501963	0	-0.555377	0	-0.519982	-0.514576	0	0	0
SPINDOC	0	0	0	0	0	0	0	0	0	0	0	0	0	0	0	0	0	0	0	0.500644
HOMER1	0	0	0	0	0	0.550837	0.501158	0.532304	0.604376	0	0	0.527671	0.623681	0	0.590991	0.528443	0.527413	0	0	0.557529
LRP8	0	0	0	0	0	0.574775	0.534878	0.557786	0.646332	0	0	0.537452	0.588417	0	0.563964	0.512741	0.54852	0	0.508366	0.563964
STRIP2	0	0	0	0	0	0.570142	0.515573	0.540798	0.615959	0	0	0.545174	0.623423	0	0.59897	0.559588	0.528185	0.539511	0.516345	0.547233
TMEM100	0	0	0	0	0	0	0	0	-0.506306	0	0	0	0	0	0	0	0	0	0	0
SH3TC2	0	0	0	0	0	0	0	0	0.514801	0	0	0	0.527413	0	0	0	0	0	0	0.504505
NAAA	0	0	0	0	0	-0.543887	-0.505534	-0.540541	-0.51094	0	0	-0.519176	-0.528443	0	-0.557786	0	-0.524839	0	0	-0.550322
TMEM206	0	0	0	0	0	0.504762	0	0	0.506306	0	0	0	0.537194	0	0.525611	0	0	0	0	0
LRRC20	0	0	0	0	0	0.564736	0.555212	0.586873	0.581725	0	0.531017	0.560103	0.584813	0.553411	0.558301	0.529987	0.564479	0	0.506821	0.559331
PSAT1	0	0	0	0	0	0	0	0	0	0	0	0	0	0	0	0.519176	0	0	0	0
TG	0	0	0	0	0	0.561133	0.56242	0.531274	0.500129	0	0.582497	0.58713	0.578121	0.564736	0.561133	0.53565	0.574003	0.560875	0.523295	0
MRPL17	0	0	0	0	0	0.518919	0.514543	0.538739	0.556499	0	0	0.506049	0.507851	0.552638	0	0.541828	0.522008	0	0	0.535135
DCAF13	0	0	0	0	0	0.508623	0	0	0.509138	0	0	0	0.5426	0	0	0.516345	0	0	0	0
RUVBL1	0	0	0	0	0	0.520978	0	0.532304	0.581725	0	0	0	0.507851	0	0	0.506049	0	0	0	0
POLB	0	0	0	0	-0.512424	0	0	0	0.524839	0	0	0	0	0	0.50991	0.517632	0	0	0	0
KIF26B	0	0	0	0	0	0.558816	0.512227	0.566795	0.557786	0.541313	0	0.521236	0.577606	0	0.580695	0	0.523037	0	0.509653	0.556242
CBX8	0	0	0	0	0	0.526126	0.530245	0.535393	0	0	0	0.532819	0.545431	0.528958	0.525869	0	0.532046	0	0	0
ZZEF1	0	0	0	0	0	0	0	0	0	0	0	0	0	0	0	0	0	0	0	-0.511969
ABCA9	0	0	0	0	0	0	0	0	-0.522008	0	0	0	0	0	0	0	0	0	0	0
SPIB	0	0	0	0	0	-0.582497	-0.553411	-0.608237	-0.541828	0	-0.500644	-0.56242	-0.595109	-0.514028	-0.566795	0	-0.566795	-0.500901	-0.518147	-0.59408
LINC02577	0	0	0	0	-0.519065	0	0	0	0	0	0	0	0	0	0	0	0	0	0	0
CBX4	0	0	0	-0.553788	-0.569925	0.576062	0.54749	0.563449	0.562677	0	0	0.555985	0.578636	0.510682	0.626512	0	0.557786	0	0	0.574517
CCT6A	0	0	0	0	0	0	0	0	0.502703	0	0	0	0	0	0	0	0	0	0	0
STRA6	0	0	0	0	0	0	0	0	0	0	0	0	0.521769	0	0.502033	0	0	0	0	0
P2RX1	0	0	0	0	0	0	0	0	-0.507851	0	0	0	0	0	0	0	0	0	0	0
OLR1	0	0	0	0	0	0.524615	0	0.516636	0.549199	0	0	0	0.546496	0	0.562842	0	0	0	0	0
SOX11	0	0	0	0	0	0.58634	0.562397	0.621711	0.575729	0	0	0.537909	0.52893	0	0.559132	0	0.558043	0	0.559676	0.623343
LINC01605	0	0	0	0	0	0	0	0.508366	0	0	0	0.503218	0	0	0	0	0	0	0	0
TRMT112	0	0	0	0	-0.530995	0	0	0	0	0	0	0	0	0	0	0	0	0	0	0
UNC5C	0	0	0	0	0.530307	-0.508623	-0.513256	-0.554698	-0.513771	0	0	0	0	-0.519434	-0.508623	0	-0.51686	0	-0.504762	-0.544144
IL6R	0	0	0	0	0	0	0	-0.538224	-0.511969	0	0	0	0	0	0	0	0	0	0	0
SPPL2A	0	0	0	0	0	-0.543115	-0.529472	-0.558044	0	0	0	-0.540798	-0.523037	0	-0.541055	0	-0.541828	0	-0.506821	-0.540283
FLVCR2	0	0	0	0	0	-0.506564	0	-0.532046	0	0	0	0	0	0	-0.524839	0	0	0	0	0
FAM227A	0	0	0	0	0	0	0	0	0	0	0	0	0.509138	0	0.508108	0	0	0	0	0
C2orf70	0	0	0	0	0	0.551609	0.548263	0.553153	0.563192	0	0	0.524582	0.550064	0	0.525097	0.50399	0.542085	0	0	0.532561
IL11	0	0	0	0	0	0	0	0	0	0	0	0	0.531532	0	0.537709	0	0	0	0	0
UBE2S	0	0	0	0	-0.504583	0	0	0	0	0	0	0	0	0	0	0.505277	0	0	0	0
KIAA0513	0	0	0	0	0	-0.58816	-0.546461	-0.607465	-0.58816	0	0	-0.560103	-0.623938	-0.512484	-0.591248	-0.512999	-0.557529	0	-0.518662	-0.57426
GTPBP4	0	0	0	0	0	0	0	0	0.518147	0	0	0	0.50296	0	0	0.502703	0	0	0	0
NKD2	0	0	0	0	0	0.532304	0.511969	0.548005	0	0	0	0.523295	0.551351	0	0.515058	0	0.522265	0	0	0.507079
RP1	0	0	0	0	0	0.554234	0.546616	0.597767	0.583891	0	0	0.525393	0.522672	0	0.512333	0	0.547976	0	0.523761	0.557227
C2orf40	0	0	0	0	0	0	0	0	-0.522142	0	0	0	0	0	0	0	0	0	0	0
PLOD3	0	0	0	0	0	0.503475	0	0.516088	0	0	0.52278	0.513256	0.555212	0	0.539511	0	0.507593	0.520721	0	0
NOX4	0	0	0	0	0	0	0	0.504247	0	0	0	0	0	0	0	0	0	0	0	0.51094
SHMT2	0	0	0	0	0	0	0	0	0.505277	0	0	0	0	0.513771	0	0	0	0	0	0
CPEB3	0	0	0	0	0.52508	-0.531017	-0.530502	-0.562934	-0.503218	0	-0.511197	-0.53462	-0.517117	-0.515573	-0.514543	0	-0.525611	0	0	-0.517375
TRIP13	0	0	0	0	0	0	0	0	0.525097	0	0	0	0	0	0	0	0	0	0	0
TLCD2	0	0	0	0	0	-0.503475	0	0	-0.531274	0	0	0	-0.520978	0	-0.519176	0	0	0	0	-0.540541
CPNE7	0	0	0	-0.5332	-0.531958	0.501416	0.513256	0.509138	0	0	0.503218	0.52175	0.524582	0.52278	0	0	0.520721	0	0	0
KLHL35	0	0	0	0	0	0.522265	0	0.515573	0	0	0.511454	0.516345	0.536937	0	0.532304	0.500386	0.507851	0	0	0.517632
PHLDA1	0	0	0	0	0	0	0	0	0.52278	0	0	0	0.506049	0	0.507336	0	0	0	0	0.527671
FUT1	0	0	0	0	0	0.549807	0	0.517117	0.559331	0.505019	0	0	0.560103	0	0.572973	0	0.503475	0	0	0.58713
BMP7	0	0	0	0	0	0.610811	0.587387	0.602059	0.511197	0.548263	0	0.611583	0.65251	0.565508	0.59408	0.559073	0.612098	0	0.567825	0.597169
CNTD2	0	0	0	0	0	0.555355	0.556385	0.575695	0.519053	0	0	0.564367	0.571833	0.510299	0.550463	0	0.562049	0	0.534758	0.542739
NOP58	0	0	0	0	0	0.539511	0.535907	0.564994	0.529987	0	0	0.544916	0.553925	0.531274	0.537194	0.510682	0.549807	0	0	0.533333
PLCL2	0.508482	0.516678	0	0	0	-0.588932	-0.574517	-0.601287	-0.540026	0	-0.56731	-0.579408	-0.598198	-0.5287	-0.562677	-0.500386	-0.585843	-0.579408	-0.522265	-0.535907
PKMYT1	0	0	0	0	0	0.553153	0.533333	0.541828	0.597169	0	0	0.525611	0.554955	0	0.571686	0.545689	0.535393	0	0	0.507336
PDCD5	-0.501904	-0.532003	0	0	-0.523704	0	0	0	0	0	0.540283	0	0	0.533848	0	0	0	0.506049	0	0
CASC8	0	0	0	0	-0.508572	0	0	0	0	0	0	0	0	0	0	0	0	0	0	0
BOP1	0	0	0	0	-0.541587	0.534878	0.516602	0.535135	0.509138	0	0	0.525611	0.527156	0.53462	0.526384	0.53668	0.531017	0	0	0
TGFBI	0	0	0	0	0	0.547748	0.518404	0.550579	0.520721	0	0	0.533848	0.605148	0	0.537709	0	0.51583	0	0	0.504247
CHCHD6	0	0	0	0	0	0	0.505534	0.52381	0.522265	0	0	0	0	0.545174	0	0.507336	0	0	0	0
FEZF1-AS1	0	0	0	0	-0.560432	0	0	0	0	0	0	0	0	0	0	0	0	0	0	0
PKHD1L1	0	0	0	0	0.508985	-0.510425	-0.513256	-0.547748	-0.518662	0	0	0	0	0	0	0	-0.519176	0	0	-0.502188
MSX1	0	0	0	0	0	0.558301	0.53462	0.54749	0.518919	0	0.515058	0.560875	0.601287	0.572201	0.523295	0.544402	0.540541	0	0.543629	0.512741
PDE9A	0	0	0	0	0	0	0	-0.519434	-0.536937	0	0	0	0	0	-0.501673	0	0	0	0	0
SLC5A6	0	0	0	0	0	0.572973	0.57426	0.589189	0.56834	0	0.530245	0.577091	0.603861	0.578121	0.53565	0.531017	0.579923	0.501416	0.524067	0.572973
PDCD4	0.532604	0.51964	0	0	0.502794	-0.645302	-0.609524	-0.647362	-0.605148	0	-0.604376	-0.627284	-0.666152	-0.573488	-0.641956	-0.517889	-0.623423	-0.577864	-0.596396	-0.612355
NKD1	0	0	0	0	0	0.519691	0	0.505019	0	0	0.505019	0.533848	0.596911	0	0.563192	0	0.516602	0.527671	0	0
AUNIP	0	0	0	0	0	0	0	0	0.56731	0	0	0	0.503475	0	0	0.528443	0	0	0	0
IRX5	0	0	0	0	0	0.552055	0.520791	0.550184	0.580379	0	0	0.540832	0.578509	0.522662	0.576905	0.594007	0.540565	0	0	0.507431
KLF4	0	0	0	0	0	-0.548777	-0.53462	-0.583526	0	0	0	-0.541313	-0.564479	0	-0.539254	0	-0.549807	-0.500386	0	-0.548777
CBARP	0	0	0	0	0	0.565766	0.558816	0.582754	0	0	0.562162	0.578378	0.614414	0.54749	0.589447	0	0.559331	0.529987	0	0.540798
ASIC1	0	0	0	0	0	0.56036	0.55444	0.559331	0	0	0.555212	0.575032	0.593308	0.530245	0.548777	0	0.567568	0.537194	0.501931	0.535393
SEMA6D	0	0	0	0	0	0	0	-0.502703	0	0	0	0	0	0	0	0	0	0	0	-0.538996
TNFRSF12A	0	0	0	0	0	0.626255	0.578121	0.615444	0.64453	0.575032	0	0.594337	0.665894	0.517889	0.664865	0.524067	0.602831	0.519434	0.595367	0.642214
SFTA2	0	0	0	0	0	0.507698	0	0.515981	0.528808	0	0	0	0	0	0.528006	0	0	0	0	0.553391
AC113383.1	0	0	0	0.518677	0	0	0	0	-0.501834	0	0	0	0	0	0	0	0	0	0	0
FJX1	0	0	0	0	0	0.579665	0.526641	0.569884	0.541055	0	0.554955	0.552124	0.616216	0	0.559331	0.504505	0.540283	0.504247	0	0.544402
AC105749.1	0	0	0	0	0	-0.538996	-0.504247	-0.560875	-0.610039	0	0	-0.500644	-0.514801	0	-0.556242	0	-0.508623	0	0	-0.593565
APPL2	0	0	0	0	0	-0.537967	0	-0.535907	-0.544916	0	0	-0.506306	-0.517632	0	-0.532046	0	-0.511712	0	0	-0.542342
AC011365.1	0	0	0	0	0	0	0	0	-0.546882	0	0	0	-0.525774	0	0	0	0	0	0	-0.512646
SERPINA4	0	0	0	0	0	0	0	0	0.501556	0	0	0	0.501281	0	0	0	0	0	0	0
CKS2	0	0	0	0	0	0	0	0	0.553925	0	0	0	0	0	0	0	0	0	0	0
RAET1L	0	0	0	0	0	0	0	0	0.552721	0	0	0	0.517969	0	0	0	0	0	0	0
ZFAS1	0	0	0	0	-0.536498	0	0	0	0	0	0	0	0	0.533591	0	0	0	0	0	0
IQANK1	0	0	0	0	0	0.530759	0.518662	0.531017	0.535393	0.506306	0	0.507336	0.536422	0	0.53565	0	0.529472	0	0	0.509138
NME1	0	0	0	0	-0.553831	0	0	0	0.528185	0	0	0	0	0.525611	0	0	0	0	0	0
SLC7A11	0	0	0	0	0	0	0	0	0.560618	0	0	0	0.546461	0	0.531789	0.500644	0	0	0	0
SCD	0	0	0	0	0	0	0	0	0.574775	0	0	0	0.512227	0	0	0	0	0	0	0.519949
COMP	0	0	0	0	0	0.657068	0.611642	0.657335	0.582249	0.507431	0.522395	0.621262	0.637027	0	0.650388	0	0.619659	0.574233	0.610574	0.655465
C1orf115	0	0	0	0	0	-0.572973	-0.549807	-0.584299	-0.56731	0	0	-0.546203	-0.567568	0	-0.555727	0	-0.560103	0	0	-0.557272
RPP40	0	0	0	0	0	0	0	0	0.519949	0	0	0	0	0	0	0	0	0	0	0
CCNO	0	0	0	0	0	0.555727	0.583784	0.56731	0.578121	0	0	0.55444	0.560618	0.539254	0.551094	0	0.583526	0	0	0.591506
PLCE1	0	0	0	0	0	-0.563192	-0.510682	-0.561905	-0.552896	0	0	-0.52175	-0.566795	0	-0.533591	-0.5287	-0.521493	0	-0.545431	-0.550837
SALL4	0	-0.522086	0	0	0	0	0	0	0	0	0.519434	0	0	0	0	0	0	0	0	0
EEF1E1	0	0	0	0	0	0	0	0.512227	0.567825	0	0	0	0	0	0	0.513514	0	0	0	0
KRT16	0	0	-0.567651	-0.548121	-0.602238	0	0	0.509377	0	0	0	0	0	0	0.500738	0	0	0	0	0.536963
KRT6A	0	0	0	0	-0.616201	0	0	0	0	0	0	0	0	0	0	0	0	0	0	0
MET	0	0	0	0	0	0	0	0	0.504247	0	0	0	0.507851	0	0	0	0	0	0	0
ENPP6	0	0.533969	0	0	0.50716	-0.590643	-0.568119	-0.605187	-0.593474	0	-0.534397	-0.567475	-0.572624	-0.541219	-0.573396	0	-0.583307	-0.533239	-0.555377	-0.573525
BRIX1	0	0	0	0	0	0	0	0	0.526898	0	0	0	0.527413	0	0	0	0	0	0	0
PPA1	0	0	0	0	0	0	0	0	0.513771	0	0	0	0	0	0	0.518404	0	0	0	0
RAB36	0	0	0	0	0	0.531274	0	0.518662	0.509395	0	0	0.504762	0.565766	0	0.517117	0	0	0	0	0
NEXMIF	0	0	0	0.563529	0.551115	-0.551516	-0.523071	-0.538387	-0.570951	0	0	-0.521398	-0.551516	-0.504408	-0.509428	-0.545338	-0.542249	0	-0.513804	-0.517408
MAOA	0	0.515003	0	0	0	-0.542342	-0.531532	-0.538224	-0.506306	0	-0.516345	-0.536937	-0.553153	0	-0.565508	0	-0.544916	-0.518404	0	-0.524582
CTHRC1	0	0	0	0	0	0.537967	0	0.535907	0.532046	0	0	0.50296	0.556499	0	0.540798	0	0	0	0.500129	0.542857
TKT	0	0	0	0	0	0.581467	0.567053	0.615444	0.637838	0	0	0.559588	0.563707	0.569627	0.569112	0.517889	0.567825	0	0.529215	0.557786
GREM2	0	0	0	0	0	0	0	-0.54157	0	0	0	0	0	0	0	0	0	0	0	-0.513771
ZNF239	0	0	0	0	0	0	0	0	0	0	0	0	0.508108	0	0	0	0.50399	0	0	0
SERPINB5	0	0	0	0	0	0	0	0	0.52973	0	0	0	0	0	0	0	0	0	0	0
AC055717.2	0	0	0	0	0	0.552194	0.538279	0.543112	0	0	0	0.566987	0.606388	0.521581	0.542673	0.533885	0.54736	0.510596	0	0
SLC26A2	0	0	0	0	0	-0.567825	-0.52381	-0.566538	-0.562677	0	-0.508108	-0.545174	-0.57323	0	-0.564994	-0.505019	-0.543887	-0.529215	-0.559846	-0.578378
ZBTB7B	0	0	0	0	0	-0.543629	-0.50888	-0.567053	-0.526641	0	0	-0.526898	-0.550579	-0.529987	-0.547233	0	-0.518147	0	0	-0.555212
KLK7	0	0	0	0	0	0.530074	0.534386	0.591303	0.515701	0	0	0.516276	0	0	0	0	0.516563	0	0.523175	0.540422
PCAT1	0	0	0	0	0	0.544916	0.592021	0.59897	0.532304	0	0	0.570399	0.537967	0.59408	0.527928	0	0.586615	0	0	0.571171
PAQR4	0	0	0	0	0	0.537967	0.518404	0.550579	0.59408	0.534878	0	0	0.520206	0	0.548777	0	0.520721	0	0	0.574775
LINC02595	0	0	0	-0.508939	-0.523456	0	0	0	0	0	0	0	0	0	0	0	0	0	0	0
HPGD	0	0	0	0	0	-0.533076	-0.516602	-0.553668	-0.505534	0	0	-0.523037	-0.511969	0	-0.520978	0	-0.529987	0	0	-0.515058
LINC00659	0	0	0	0	0	0.543171	0.5055	0.531498	0.636949	0	0	0.507888	0.577127	0	0.552853	0.557363	0.51253	0	0.552456	0.579382
LZTS1	0	0	0	0	0	0.623166	0.575804	0.618275	0.620849	0	0.585843	0.61184	0.663063	0.565508	0.623423	0.575032	0.5861	0.581982	0.577606	0.558559
TMCC3	0	0	0	0	0	-0.537967	-0.508366	-0.564221	0	0	0	-0.532046	-0.536422	0	-0.521236	0	-0.519176	0	0	0
PEX26	0	0	0	0	0	-0.54955	-0.518404	-0.544659	-0.505277	0	0	-0.532819	-0.531274	0	-0.543887	0	-0.534106	0	-0.524324	-0.571171
EXOSC5	0	0	0	0	-0.536635	0	0	0	0	0	0	0	0	0	0	0	0	0	0	0
SEMA3E	0	0	0	0	0.528087	0	0	0	0	0	0	0	0	-0.534491	0	0	0	0	0	0
KLHL6	0	0.531488	0	0	0	-0.569112	-0.540026	-0.582754	-0.54749	0	-0.586873	-0.554698	-0.593308	-0.501158	-0.550064	0	-0.54852	-0.554183	-0.503475	0
ETFDH	0.525638	0	0	0	0	-0.593308	-0.576319	-0.583012	-0.564736	0	-0.552124	-0.578378	-0.610039	-0.532304	-0.603346	0	-0.589447	-0.579151	-0.530759	-0.559073
NUGGC	0	0	0	0	0	-0.543887	0	-0.536165	-0.543372	0	-0.506564	-0.50399	-0.568855	0	-0.526126	0	0	-0.517375	0	0
SLC41A2	0.537892	0	0.563357	0	0.502932	-0.554183	-0.5287	-0.544144	-0.538224	0	-0.546718	-0.53565	-0.541313	-0.517889	-0.544402	0	-0.536937	-0.517632	0	-0.539768
DDN	0	0	0	0	0	0	0	0.520155	0.50058	0	0	0	0.529942	0	0	0	0	0	0	0
TTC26	0	0	0	0	0	0	0	0	0.543115	0	0	0	0.533333	0	0	0	0	0	0	0.53668
DISP2	0	0	0	0	0	-0.500386	0	-0.507336	-0.528443	0	0	0	-0.51583	0	0	-0.524324	0	0	0	-0.520206
IER5L	-0.531056	0	-0.514061	0	0	0.505019	0	0	0	0	0.534878	0.510682	0.533076	0	0.521236	0	0	0	0	0
DHRS2	0	0	0	0	0	0	0	0	0.547457	0	0	0	0	0	0	0	0	0	0	0.517579
RPL22L1	0	0	0	0	0	0	0	0	0.517117	0	0	0	0	0	0	0	0	0	0	0
UHRF1	0	0	0	0	0	0	0	0	0.533333	0	0	0	0	0	0	0	0	0	0	0
SMIM14	0.524477	0.50264	0.509943	0	0	-0.631145	-0.61879	-0.649163	-0.607207	0	-0.584556	-0.61982	-0.639125	-0.59408	-0.580438	-0.513256	-0.626255	-0.566281	-0.600772	-0.623166
SLC22A23	0	0	0.529506	0	0	-0.518404	0	-0.522265	0	0	-0.513256	0	-0.514286	0	-0.511969	0	0	0	0	-0.510425
OTUB2	0	0	0	0	0	0.52973	0.50888	0.535135	0.565508	0	0	0.506564	0.56139	0	0.538224	0	0.514286	0	0	0.505534
CXCL8	0	0	0	0	0	0.52381	0	0.519949	0.58121	0	0	0	0.571943	0	0.538739	0.538481	0	0	0.510167	0.538224
UBTD1	0	0	0	0	0	0.518147	0	0.530245	0.509653	0	0	0	0.526898	0	0.521493	0	0	0	0	0.52381
GNPDA1	0	0	0	0	0	0	0	0	0.507079	0	0	0	0	0	0	0	0	0	0	0
SPECC1	0	0	0	0	0	-0.536422	-0.524067	-0.56139	0	0	0	-0.537452	-0.542085	-0.522265	-0.518662	0	-0.541313	0	0	-0.569627
VSNL1	0	0	0	0	0	0	0	0	0.553153	0	0	0	0	0	0	0	0	0	0	0.518147
DOCK10	0	0.549517	0	0	0	0	0	0	0	0	-0.500386	0	0	0	0	0	0	0	0	0
CCND1	0	0	0	0	0	0.576834	0.538481	0.584556	0.600257	0	0	0.54749	0.602831	0	0.596911	0	0.551351	0.506821	0	0.577091
TDP2	0	0	0	0	0.535672	-0.510425	0	-0.502445	0	0	0	0	-0.505019	0	-0.520978	0	0	0	0	0
AC007493.1	0	0	0	0	0	0	0	0	0	0	0	0	0.503482	0	0	0	0	0	0	0
SNAI1	0	0	0	0	0	0.570656	0.520978	0.568082	0.533848	0	0	0.53565	0.559588	0	0.567825	0	0.525354	0	0.508108	0.572716
SLC22A3	0	0	0	0	0	0.512484	0.509653	0.505792	0	0	0	0.525869	0.553411	0	0.554183	0	0.519176	0	0	0.514028
TMEM237	0	0	0	0	0	0	0	0	0.541055	0	0	0	0	0	0	0	0	0	0	0.50991
FAM241B	0	0	0	0	-0.517926	0.544659	0.561647	0.564994	0.583784	0	0	0.54955	0.518404	0.579151	0.536422	0.525869	0.57323	0	0.52381	0.537194
NTN1	0	0	0	0	0.550391	0	0	0	0	0	0	0	0	0	0	0	0	0	0	0
RSL1D1	0	0	0	0	0	0	0	0.505792	0	0	0	0	0	0	0	0	0	0	0	0
CPNE8	0	0	0	0.565984	0	-0.507593	-0.520721	-0.554698	0	0	0	-0.510682	-0.502445	-0.538739	0	0	-0.527928	0	0	0
REEP6	0	0	0	0	0	0	0	0.520463	0	0	0	0	0	0	0	0	0	0	0	0
LINC01811	0	0	0	0	0	0.601976	0.575435	0.595509	0.59268	0	0	0.591737	0.635524	0.5753	0.568967	0.592815	0.581902	0	0.573953	0.557381
STX1A	-0.51519	0	0	0	0	0.601802	0.597169	0.610811	0.53565	0	0.552124	0.607979	0.635521	0.600515	0.595882	0.546976	0.604118	0.583526	0.57426	0.597941
TPH1	0	0	0	0	0	-0.507336	0	-0.54749	0	0	-0.518147	0	0	0	-0.507851	0	0	0	0	0
CLDN23	0	0	0	0	0	0	0	-0.520463	0	0	0	0	0	0	0	0	0	0	0	0
SLC17A8	0	0	0	0	0	0	0	0	0	0	-0.527036	0	0	0	0	0	0	0	0	0
RMDN2	0	0	0	0	0	-0.535135	0	-0.527156	-0.564994	0	0	-0.500129	-0.540026	0	-0.53462	0	-0.512741	0	-0.501416	-0.555985
SH2D7	0.538547	0	0.550499	0	0	-0.602987	-0.552781	-0.59758	-0.587796	0	-0.542997	-0.581617	-0.61689	-0.566941	-0.570803	-0.570288	-0.579815	-0.556385	-0.570288	-0.596293
SHISA2	0	0	0	0	0	0.529635	0	0.54611	0	0	0	0.503507	0.503379	0	0.524101	0	0	0	0	0
C2orf88	0	0	0	0	0	-0.600772	-0.557014	-0.606435	-0.578893	-0.504762	0	-0.558044	-0.592278	0	-0.598713	0	-0.572716	0	-0.512741	-0.619048
BCL2	0	0	0	0	0	-0.5426	-0.529987	-0.550064	-0.542085	0	0	-0.528958	-0.575032	-0.507079	-0.546461	0	-0.543115	-0.50296	0	0
ANLN	0	0	0	0	0	0	0	0	0.514543	0	0	0	0	0	0	0	0	0	0	0
E2F1	0	0	0	0	0	0	0.506821	0.513771	0	0	0	0.506821	0.50399	0.507593	0	0.517117	0.512741	0	0	0
DKK2	0	0	0	0	0	0.553349	0	0.527774	0.549474	0	0	0.529324	0.620774	0	0.579441	0.527257	0.515374	0.505299	0.502974	0
FBLIM1	0	0	0	0	0	0	0	0	-0.506821	0	0	0	0	0	0	0	0	0	0	0
ABI3BP	0	0	0	0	0	0	0	-0.519691	0	0	0	0	0	0	0	0	0	0	0	0
ELOC	0	0	0	0	0	0	0	0	0.504247	0	0	0	0	0	0	0.510425	0	0	0	0.500129
TNFSF10	0	0	0	0	0.537323	0	0	0	0	0	0	0	0	0	0	0	0	0	0	0
HES6	0	0	0	0	0	0	0	0.514028	0	0	0	0	0	0	0.506049	0	0	0	0	0
GARS	0	0	0	0	0	0.56036	0.52175	0.54955	0.600772	0	0	0.531532	0.580952	0.505792	0.559073	0.572973	0.527413	0	0	0.50888
BYSL	0	0	0	0	0	0.514286	0.521236	0.539768	0.538224	0	0	0.519176	0.532819	0.549292	0	0	0.525354	0	0	0
ARRDC4	0	0	0	0	0	-0.535907	-0.524324	-0.569112	0	0	0	-0.527928	0	0	0	0	-0.539254	0	0	-0.538224
P2RY1	0	0	0	0	0	-0.51686	0	-0.523295	0	0	0	0	-0.515058	0	-0.50991	0	0	0	0	-0.52973
PLCG2	0.512352	0.534063	0	0	0	-0.527413	-0.505792	-0.538739	-0.516602	0	0	-0.507593	-0.543372	0	0	0	-0.518404	-0.520978	0	0
NR5A2	0	0	0	0	0.535672	-0.554698	-0.528443	-0.558816	-0.541055	0	-0.538996	-0.539768	-0.561905	-0.504247	-0.526126	0	-0.534106	0	0	-0.518919
PTPN21	0	0	0	0	0	-0.508623	0	-0.529215	-0.529215	0	0	0	-0.52278	-0.543629	0	-0.510682	0	0	0	-0.50888
AL109615.3	0	0	0	0	0	0.657915	0.632432	0.674646	0.68417	0.525354	0.581982	0.629344	0.641441	0.613127	0.6139	0.584556	0.640669	0.555212	0.620077	0.656885
OLFML2B	0	0	0	0	0	0.539511	0	0.524839	0.50888	0	0	0.506564	0.558301	0	0.530759	0	0	0	0.503732	0.550322
GRAMD2B	0.533249	0.522215	0.536328	0	0	-0.690862	-0.682111	-0.69112	-0.597169	-0.524582	-0.609524	-0.695238	-0.662806	-0.606178	-0.652252	-0.567568	-0.686744	-0.630631	-0.615187	-0.632432
LDLRAD3	0	0	0	0	0	0.517117	0	0.530759	0.554183	0	0	0	0.536422	0	0	0	0	0	0	0.549807
KIAA1549L	0	0	0	0	0	0.666066	0.602729	0.661689	0.640577	0.554583	0	0.619207	0.667868	0.561277	0.664521	0.589083	0.61483	0.57518	0.614315	0.663491
HEYL	0	0	0	0	0	0.539511	0	0.539768	0	0	0	0.523552	0.539254	0	0.510167	0	0.503475	0.520978	0	0.505277
HTR7	0.514548	0.573747	0	0	0.555624	0	0	-0.504892	0	0	0	0	0	0	0	0	0	0	0	0
AL132642.1	0	0	0.506967	0	0	0	0	0	0	0	0	0	0	-0.538537	0	0	0	0	0	0
PPIL1	0	0	0	0	0	0	0	0	0.558301	0	0	0	0	0	0	0	0	0	0	0
POLD2	0	0	0	0	-0.515863	0.538224	0.544916	0.553668	0.552381	0	0	0.527928	0.507079	0.558301	0.529215	0	0.546976	0	0	0.54157
ADGRG1	0	-0.520412	0	0	0	0	0	0.502703	0	0	0	0	0	0	0	0	0	0	0	0
WDR4	0	0	0	0	0	0	0	0	0.514028	0	0	0	0	0	0	0.522265	0	0	0	0
AL162582.1	0	0	0	0	0	0	0	0	0	0	0	0	0.516029	0	0	0	0	0	0	0
ASAP3	0	0	0	0	0	0	0	0	-0.568082	0	0	0	-0.51094	0	0	-0.53565	0	0	0	0
RRS1	0	0	0	0	0	0	0	0	0.513771	0	0	0	0	0	0	0	0	0	0	0
PLCD1	0	0	0	0	0	-0.533076	0	-0.532304	-0.56834	-0.516345	0	0	-0.57426	0	-0.538996	0	-0.503732	0	0	-0.557529
WISP1	0	0	0	0	0	0.571171	0.51686	0.574517	0.578378	0	0	0.53462	0.60592	0	0.579923	0.505534	0.535393	0	0.538739	0.583269
TMEM236	0	0	0.505181	0	0.548328	-0.523552	0	-0.537967	0	0	0	-0.504762	-0.506821	0	-0.519176	0	-0.50399	0	0	-0.520463
SLC6A6	0	0	0	0	0	0.527413	0	0.521236	0.561905	0	0	0.500129	0.577349	0	0.538481	0	0.508623	0	0	0.53668
FOSL1	0	0	0	0	0	0.616988	0.551609	0.574775	0.578378	0.550322	0	0.583784	0.654054	0	0.65148	0.508623	0.581725	0.529472	0.56242	0.637323
ADCY9	0	0	0.511101	0	0	0	0	0	0	0	0	0	0	0	0	0	0	0	0	0
SULT1A2	0	0	0	0	0	-0.520855	0	-0.513903	-0.538877	0	0	0	-0.554325	0	-0.525747	0	0	0	0	-0.514676
KLC3	0	0	0	0	0	0	0	0	0.517514	0	0	0	0	0	0.520953	0	0	0	0	0.589872
LINC01411	0	0	0	0	0	0.568576	0.59897	0.586812	0.551754	0	0.57932	0.604059	0.637422	0.601515	0.551471	0.579744	0.574514	0.570131	0	0
NELFCD	-0.507579	0	0	0	0	0.530502	0.538481	0.565508	0	0	0.53668	0.546461	0.541313	0.554698	0.526384	0	0.544916	0.527928	0	0
SLC30A4	0	0	0	0	0	-0.54157	-0.503475	-0.545946	-0.518662	0	0	-0.516345	-0.535907	0	-0.52175	0	-0.510682	0	0	-0.524324
GTF3A	0	0	0	0	-0.506509	0	0	0	0	0	0	0	0	0	0	0	0	0	0	0
HAGLR	0	0.529556	0.505953	0	0	-0.526641	-0.512999	-0.530245	-0.503475	0	-0.532304	-0.517889	-0.525097	0	-0.518147	0	-0.521493	-0.510682	0	0
PSMA7	0	0	0	0	-0.508985	0	0.505534	0.523037	0	0	0.507079	0.514028	0.507593	0.556757	0	0	0.50399	0	0	0
KRT75	0	0	0	0	0	0	0.511182	0.507081	0	0	0	0	0	0	0	0	0.501661	0	0	0
PDK4	0	0	0	0	0	-0.538481	-0.568597	-0.570914	-0.542342	0	0	-0.53668	-0.50399	-0.512484	-0.548005	0	-0.573745	0	0	0
TOP1MT	-0.543052	-0.56716	-0.508656	-0.525725	-0.570888	0	0.519434	0.537967	0	0	0	0.501158	0	0.500129	0	0	0.530502	0	0	0
LIPC	0	0	0	0	0	-0.564624	-0.513388	-0.548146	-0.596807	0	0	-0.538105	-0.603244	-0.509011	-0.546087	-0.619207	-0.53553	0	-0.505149	-0.562307
SMOX	-0.526154	0	0	0	0	0.594852	0.559588	0.609009	0.533848	0	0.552124	0.58816	0.621622	0.537967	0.598198	0.501416	0.578121	0.566281	0.547233	0.562677
CDKN2B	0	0	0	0	0	-0.586873	-0.577349	-0.599228	-0.557529	0	-0.50296	-0.586615	-0.578121	-0.520206	-0.561647	-0.508108	-0.584556	-0.511197	-0.525354	-0.546718
CD163L1	0	0	0	0	0	-0.571429	-0.551609	-0.602317	-0.5426	0	-0.527671	-0.550064	-0.571429	-0.540541	-0.557529	0	-0.571686	-0.51094	-0.522008	-0.550064
LINC01979	0	0	0	0	-0.519302	0	0	0	0	0	0	0	0	0	0	0	0	0	0	0
LINC00294	0	0	0	0	0	-0.560618	-0.553153	-0.603346	-0.65251	-0.535135	0	-0.527928	-0.521236	-0.520463	-0.545946	-0.523037	-0.545946	0	0	-0.599228
CHAT	0.630669	0.553714	0.6267	0	0	-0.636146	-0.631547	-0.640745	-0.57233	0	-0.643907	-0.636434	-0.616886	-0.640171	-0.591303	-0.601364	-0.642758	-0.642758	-0.587278	-0.58929
MCM10	0	0	0	0	0	0	0	0	0.530245	0	0	0	0	0	0	0	0	0	0	0.500386
C2CD4A	0	0	0	0	0	0.563707	0.545946	0.53565	0.593822	0	0	0.561905	0.608237	0.503218	0.593822	0.577864	0.559846	0	0	0
BMP3	0	0	0	0	0	0	0	-0.516507	-0.511487	0	0	0	0	0	0	0	0	0	0	-0.514448
SFMBT2	0	0.546298	0	0	0	-0.550322	-0.552381	-0.573745	-0.526898	0	0	-0.534878	-0.531532	0	-0.520206	0	-0.553925	0	0	-0.509138
TEAD4	0	0	0	0	0	0	0	0	0	0	0	0	0.525097	0	0.502188	0	0	0	0	0
CLDN2	0	0	0	0	0	0.618533	0.610553	0.644788	0.66332	0.576062	0	0.604118	0.642214	0.538481	0.605148	0.558044	0.606178	0	0.586873	0.618018
ABCA5	0	0	0	0	0	0	0	0	-0.520721	0	0	0	0	0	0	0	0	0	0	0
FNBP1	0	0	0	0	0	0	0	-0.500386	-0.504247	0	0	0	0	0	0	0	0	0	0	-0.505792
C14orf180	0	0	0	0	0	0	0	0	-0.510899	0	0	0	-0.513458	0	0	0	0	0	0	0
HAGHL	0	0	0	0	-0.587121	0	0.504505	0	0	0	0	0.514028	0.505792	0.546203	0	0	0.500644	0	0	0
GLP2R	0	0	0	0	0.507327	-0.538105	-0.531668	-0.566941	-0.532183	0	0	-0.528321	-0.564109	-0.510299	-0.527034	0	-0.536818	0	0	-0.542225
XRCC2	0	0	0	0	0	0	0	0	0.517632	0	0	0	0	0	0	0	0	0	0	0
TXNRD3	0	0	0	0	0	0.511969	0.502188	0.5287	0.551351	0	0	0	0	0.520721	0	0	0.512741	0	0	0.544916
TRPM6	0	0	0	0	0	-0.562162	-0.527156	-0.569884	-0.563964	0	0	-0.538224	-0.546203	0	-0.56242	-0.50991	-0.54955	0	-0.542085	-0.589704
SPP1	0	0	0	0	0	0.561905	0	0.549807	0.520206	0	0	0.524324	0.564736	0	0.57529	0	0.51686	0	0.535907	0.544144
UBE2FP1	0	0	0	0	0	0	0	0	0	0	-0.501673	0	0	-0.500129	0	0	0	0	0	0
AL161431.1	-0.522431	0	-0.517674	-0.577186	-0.615333	0.569237	0.565496	0.577751	0.630121	0	0	0.532733	0.53815	0.505258	0.566915	0	0.556983	0.516738	0.50874	0.556338
EIF4EBP1	0	0	-0.51522	0	-0.566211	0	0	0	0	0	0	0	0	0	0	0	0	0	0	0
TMEM147	0	0	0	0	-0.635818	0	0	0	0	0	0	0	0	0.530502	0	0.513771	0	0	0	0
SKA3	0	0	0	0	0	0	0	0	0.53462	0	0	0	0	0	0	0	0	0	0	0
TEX11	0	0	0	0.515267	0	-0.58794	-0.541991	-0.589485	-0.60789	0	0	-0.549456	-0.603514	-0.51123	-0.577515	0	-0.55602	0	-0.552674	-0.611108
H19	0	0	-0.50029	0	0	0.565911	0.526777	0.538363	0.529866	0	0.621267	0.562049	0.589083	0.507467	0.578012	0.505922	0.524974	0.624871	0.562564	0.518795
ARNTL2	0	0	0	0	0	0.571429	0.513256	0.542085	0.650965	0.517632	0	0.534106	0.641441	0	0.596396	0.611326	0.532304	0	0.537452	0.586615
CDC6	0	0	0	0	0	0	0	0	0.54749	0	0	0	0	0	0	0	0	0	0	0
TESK2	0	0	0	0	0	-0.519691	0	-0.516088	0	0	0	-0.502703	-0.519691	0	-0.501673	-0.510425	0	0	0	0
TNFSF9	0	0	0	0	0	0	0	0	0	0	0	0	0	0	0.506049	0	0	0	0	0
MAPK15	-0.581362	-0.521185	-0.517408	0	0	0.608494	0.588417	0.599485	0	0	0.511712	0.594337	0.592021	0.553668	0.568082	0.501158	0.614929	0.529472	0.534106	0.569369
C19orf48	0	-0.554926	0	0	-0.573365	0.506049	0.536937	0.543372	0	0	0	0.52175	0	0.509653	0	0	0.534878	0.507336	0	0
PMEPA1	0	0	0	0	0	0.525354	0.508108	0.515315	0	0	0.513514	0.522008	0.563449	0	0.532561	0	0.512484	0	0	0
SGCG	0	0	0	0.525475	0	0	0	-0.504439	0	0	0	0	0	0	0	0	0	0	0	0
AC007099.1	0	0	0	0	0	0	0.500783	0.559371	0	0	0	0.513818	0.553072	0.550875	0.506202	0	0	0	0	0
PAG1	0	0	0	0	0.513524	0	0	-0.514028	0	0	0	0	0	0	0	0	0	0	0	0
PLUT	0	0	0	0	0	0.528006	0	0.527472	0.54965	0	0	0.516249	0.576905	0	0.563278	0.502621	0.507698	0	0	0
CPT1A	0	0	0.523586	0	0	-0.522265	0	-0.500129	-0.525097	0	0	0	-0.538481	0	-0.514286	-0.51686	0	0	0	-0.508623
LINC00974	0	0	0	0	0	0	0	0	-0.513326	0	0	0	-0.509214	0	0	0	0	0	0	0
WNT7B	0	0	0	-0.520065	-0.517298	0	0	0	0	0	0	0	0	0	0	0	0	0	0	0
CPT2	0	0	0	0	0	-0.563449	-0.504762	-0.531789	-0.550837	-0.525097	0	-0.529987	-0.592535	0	-0.56834	-0.504505	-0.517632	-0.519949	-0.525354	-0.543372
PKIB	0	0	0	0	0	0	0	-0.517375	0	0	0	0	-0.505792	0	0	0	0	0	0	-0.519176
45359	0	0	0	0	0	-0.535907	0	-0.52381	-0.510425	0	0	-0.510682	-0.547233	0	-0.533848	0	-0.504762	-0.529472	0	0
FGF18	0	0	0	0	0	0.506306	0	0	0	0	0	0	0.520463	0	0	0	0	0	0	0
UBE2T	0	0	0	0	0	0	0	0	0.510167	0	0	0	0	0	0	0	0	0	0	0
PYCR3	0	0	0	0	-0.510223	0.529215	0.539511	0.544916	0.545689	0	0	0.513256	0	0.53668	0.52175	0.501158	0.5426	0	0	0.530502
SULF1	0	0	0	0	0	0	0	0	0	0	0	0	0.517117	0	0.50888	0	0	0	0	0
POLR3G	0	0	0	0	-0.534572	0.57529	0.572201	0.590991	0.593565	0	0.514801	0.577864	0.594852	0.602059	0.593822	0.532561	0.589447	0	0.513771	0.586615
AL590004.3	0	0	0	0	0	0.512272	0.522027	0.543382	0	0	0	0.525982	0.537582	0.503308	0.519127	0	0.515172	0	0	0.509899
ZNF536	0	0	0	0	0.541039	0	0	-0.52034	0	0	0	0	0	0	0	0	0	0	0	0
RPF2	0	0	0	0	0	0.530502	0.525869	0.557272	0.53565	0	0	0.535393	0.531789	0.553411	0.518662	0.524067	0.526126	0	0	0.514286
TMEM158	0	0	0	0	0	0.518404	0	0	0.538481	0	0	0	0.579665	0	0.517117	0.50399	0.500386	0	0	0
AC016027.1	0	0	0	0	0	-0.526641	0	-0.516345	-0.522008	0	0	0	-0.532819	0	-0.510682	0	0	0	0	-0.545946
PTGDR	0	0	0	0	0	-0.585071	-0.557529	-0.596396	-0.563192	0	-0.517632	-0.57426	-0.595624	-0.530245	-0.572458	-0.509138	-0.575547	0	-0.539768	-0.577349
IFT22	0	0	-0.54109	0	0	0.572973	0.527928	0.576062	0.579665	0	0	0.54157	0.588417	0.5287	0.547233	0.542085	0.537194	0	0.50991	0.596396
EIF5A2	0	0	0	0	0	0	0	0	0.529987	0	0	0	0	0	0	0	0	0	0	0
SLC30A10	0	0	0	0	0	0	0	-0.515542	0	0	0	0	0	0	0	0	0	0	0	0
RIPK2	0	0	0	0	0	0.520463	0	0.514801	0.56242	0	0	0	0.550064	0	0.517889	0	0	0	0	0.579923
PTGDR2	0	0	0	0	0	-0.52973	0	-0.541055	-0.518919	0	0	-0.512999	-0.557014	0	-0.549807	0	-0.505534	0	0	-0.546976
RBM20	0	0	0	0	0	0	0	0	-0.514543	0	0	0	0	0	0	0	0	0	0	0
ADA2	0	0.513458	0	0	0	0	0	-0.517117	0	0	0	0	-0.501673	0	0	0	0	-0.507593	0	0
AL357054.4	0.572591	0.569092	0.524487	0	0.576941	-0.619305	-0.624453	-0.651737	-0.596654	0	-0.61879	-0.622651	-0.634492	-0.631403	-0.573488	-0.550837	-0.62471	-0.552124	-0.559073	-0.612098
AC124067.2	0	0	0	0	0	0.546203	0.576062	0.569112	0	0	0.501931	0.587645	0.558559	0.56242	0.521236	0	0.569884	0.566023	0.544402	0
PVT1	-0.539311	-0.540116	-0.529506	0	-0.524117	0.56731	0.554698	0.565508	0	0	0.547233	0.558559	0.54955	0.505277	0.553153	0	0.572973	0.529472	0.507851	0.557529
ATP11A	0	0	0	0	0	0	0	0	0	0	0	0	0.543115	0	0.510682	0	0	0	0	0
MTM1	0	0	0	0	0.510773	-0.509138	-0.501931	-0.526641	0	0	-0.515315	-0.522008	-0.505534	-0.501931	-0.529472	0	-0.518404	-0.506821	-0.505277	-0.523037
EIF2S2	0	0	0	0	0	0.532046	0.521493	0.551866	0	0	0.548263	0.543372	0.558301	0.561133	0.503732	0.545174	0.525611	0.511197	0	0
AC005256.1	0	0	0	0	0	0	0	0	0.50794	0	0	0	0	0	0	0	0	0	0	0
SLC4A4	0.522413	0	0.504022	0	0	-0.569369	-0.540283	-0.588932	-0.528185	0	-0.557529	-0.54852	-0.586873	-0.529987	-0.535907	0	-0.555985	0	-0.524582	-0.57323
RGS16	0	0	0	0	0	0.56834	0.532304	0.576577	0.528185	0.512484	0	0.544659	0.550064	0	0.589447	0	0.544659	0	0.532819	0.563707
SLC6A20	0	0	0	0	0	0.582792	0.576228	0.600811	0.604415	0.521655	0	0.580089	0.632344	0.63582	0.588326	0.626295	0.594375	0	0.571851	0.61188
CHEK1	0	0	0	0	0	0	0	0	0.530759	0	0	0	0	0	0	0	0	0	0	0
GRIN2A	0	0	0	0	0	-0.509949	0	-0.518732	-0.526482	0	0	0	-0.513566	0	0	-0.542499	0	0	0	0
FAM135B	0	0	0	0	0	-0.514341	0	-0.525449	0	0	0	0	-0.529582	0	0	0	0	0	0	-0.509691
YWHAEP7	0.617234	0.571462	0.614455	0	0.557464	-0.526864	-0.556178	-0.557215	-0.528421	0	0	-0.526864	0	-0.57278	0	0	-0.558512	-0.5113	-0.542169	-0.570186
PI16	0	0	0	0.503792	0	0	0	0	0	0	0	0	0	0	0	0	0	0	0	0
SGK1	0	0	0	0	0	0	0	-0.50296	0	0	0	0	0	0	0	0	0	0	0	0
AL365475.1	0	0	0	0	0	0	0	0	-0.518732	0	0	0	-0.513049	0	0	0	0	0	0	0
TRAP1	0	0	0	0	0	0	0	0	0.508108	0	0	0	0	0	0	0	0	0	0	0
MXI1	0	0	0	0.576081	0	-0.540026	-0.524839	-0.558301	-0.531532	0	0	-0.510167	-0.526384	0	-0.528185	0	-0.528958	0	0	-0.510425
MOB3B	0.521253	0	0.563228	0	0.54764	-0.52973	-0.524067	-0.540283	0	0	-0.525611	-0.530759	-0.512484	-0.54749	-0.522265	0	-0.532819	0	0	-0.553668
TCF7	0	0	0	0	0	0	0	0.500129	0	0	0	0	0.505792	0	0	0	0	0	0	0
MGLL	0	0	0	0	0	-0.536937	0	-0.525097	-0.59408	0	0	0	-0.578121	0	-0.525611	-0.546976	0	0	0	-0.539511
UGP2	0	0	0	0.59785	0	-0.637323	-0.629344	-0.655084	-0.592021	0	0	-0.622651	-0.640669	-0.557014	-0.626255	0	-0.646589	-0.52973	-0.58121	-0.658172
SIGMAR1	0	0	0	0	0	0	0	0	0.513771	0	0	0	0	0	0	0	0	0	0	0
SLC9A1	0	0	0	0	0	0	0	0	-0.506564	0	0	0	-0.522265	0	0	0	0	0	0	-0.53565
HSD17B11	0	0.596781	0	0	0	-0.567053	-0.563192	-0.587902	-0.513514	0	-0.567568	-0.566538	-0.551351	0	-0.565508	0	-0.563192	-0.527671	-0.515058	-0.525869
MIER3	0	0	0	0	0	0	0	-0.500129	0	0	0	0	0	0	0	0	0	0	0	0
SMPDL3A	0	0	0	0	0	-0.502703	0	-0.535135	0	0	0	0	0	0	0	0	0	0	0	0
ZMYND19	0	0	0	0	-0.528381	0	0	0	0	0	0	0	0	0	0	0	0	0	0	0
TRIM16	0	0	0	0	0	0	0	0.511197	0	0	0	0	0	0	0	0	0	0	0	0
GABRD	0	0	0	0	0	0	0.513771	0.521236	0	0	0	0	0	0	0	0	0.512741	0	0	0
PAPSS2	0.591424	0	0.594762	0	0	-0.592278	-0.55547	-0.58713	-0.552124	0	-0.500644	-0.56242	-0.586615	-0.524582	-0.569884	-0.539511	-0.576577	-0.533591	-0.513514	-0.611583
PTCHD1	0	0	0	0	0	-0.510425	0	-0.546718	-0.546203	0	0	0	0	-0.546976	0	-0.585328	-0.501416	0	0	-0.563192
AEN	0	0	0	-0.517726	0	0.506821	0	0	0.613127	0	0	0	0.50399	0	0.517117	0	0	0	0	0.51686
DKK4	0	0	0	0	0	0.575035	0.588128	0.601221	0.559537	0	0	0.600954	0.610841	0.591869	0.560338	0.566217	0.596946	0	0.587594	0.575569
LMX1A	0	0	0.502956	0	0.534917	-0.591123	-0.609076	-0.633923	-0.64537	0	0	-0.574082	-0.530632	-0.607905	-0.590343	0	-0.607254	0	-0.61493	-0.629109
PLAU	0	0	0	0	0	0	0	0	0.512741	0	0	0	0.522008	0	0.53668	0	0	0	0	0
KIF5C	0	0	0	0	0.578317	0	0	0	0	0	0	0	0	0	0	0	0	0	0	0
TLR7	0.561885	0.608757	0.583821	0	0	0	-0.515315	-0.508366	0	0	-0.58121	-0.515315	-0.50399	-0.512741	0	0	-0.522523	-0.555727	0	0
LINC00092	0	0	0	0	0	0	0	0	-0.51686	0	0	0	0	0	0	0	0	0	0	0
WDR77	0	0	0	0	0	0.52278	0.535135	0.559331	0.526641	0	0.513256	0.531017	0.534106	0.54852	0	0.523295	0.531017	0.510682	0	0
LINC02156	0	-0.508693	0	0	0	0	0	0	0	0	0	0	0	0	0	0	0	0	0	0
EIF2S2P4	0	0	0	0	0	0	0	0	0.520721	0	0	0	0	0	0	0.5426	0	0	0	0
AC117386.2	0	0	0	0	0	0	0	0	0.577906	0	0	0	0.50072	0	0	0	0	0	0	0
TFAP2A	-0.501517	0	0	-0.506186	0	0.583784	0.567825	0.571429	0.532561	0.534106	0	0.562677	0.587902	0	0.617503	0	0.587645	0	0.524067	0.574775
APLN	0	0	0	0	0	0.583269	0.553925	0.566023	0.517375	0	0	0.580438	0.604891	0	0.580695	0	0.575804	0.511712	0.553153	0.540283
PTGER4	0	0	0	0	0	0	0	-0.501931	0	0	0	0	0	0	0	0	0	0	0	0
PHKA1	0	0	0	0	0	0.531532	0.504505	0.52175	0.531274	0	0	0.509395	0.568855	0	0.504762	0	0.529987	0	0	0.542342
EGFL6	0	0	0	0	0	0.589189	0.545174	0.5861	0.603089	0	0.53565	0.562162	0.611068	0.537194	0.57323	0.562677	0.542085	0.526384	0.547233	0.561905
PHLDA2	0	0	0	0	-0.52618	0.533591	0.511197	0.516088	0.557272	0	0.5426	0.529987	0.577091	0.537967	0.576319	0.524839	0.52973	0	0	0.503218
KCNS2	0.508727	0.507584	0	0	0	-0.501904	-0.531959	-0.551307	-0.540472	0	0	0	0	-0.526412	-0.509256	0	-0.543439	0	0	-0.520608
SLC17A4	0	0	0	0	0	0	0	0	-0.500933	0	0	0	0	0	0	0	0	0	0	0
TMEM37	0	0	0	0	0	-0.559331	-0.504762	-0.556757	-0.57529	0	0	-0.514286	-0.548777	0	-0.600515	0	-0.531017	0	0	-0.56139
KCNK3	0	0	0	0	0	-0.518404	-0.521236	-0.56036	-0.544659	0	0	-0.514543	-0.520721	-0.501673	-0.536422	0	-0.541313	0	0	-0.50296
CCDC86	0	0	0	0	0	0	0	0	0.509138	0	0	0	0	0	0	0	0	0	0	0.502188
TFAP2A-AS2	0	0	0	0	0	0	0	0	0	0	0	0	0.517347	0	0	0	0	0	0	0
LAMA1	0	0	0	0	0	-0.539254	0	-0.528958	-0.575032	0	0	0	-0.544659	0	-0.54955	0	-0.511712	0	0	-0.541313
ELFN1	0	0	0	0	0	0.523037	0	0.525869	0.505277	0	0	0	0.518404	0	0.534878	0	0	0	0	0.549292
DHRS11	0	0	0	0	0	0	0	0	0	0	0	0	0	0	0	0	0	0	0	-0.515058
CDCA5	0	0	0	0	0	0	0	0	0.506306	0	0	0	0	0	0	0	0	0	0	0
ACOX1	0	0	0	0	0	-0.627284	-0.562934	-0.596396	-0.605148	-0.583012	0	-0.583784	-0.594852	0	-0.633462	-0.555985	-0.585586	-0.537709	-0.568597	-0.635264
CSF3	0	0	0	0	0	0.529094	0.511071	0.51828	0.501545	0	0.549949	0.536818	0.58033	0.51828	0.50309	0	0.518538	0.527291	0.535788	0
EPB41L3	0	0	0	0.506317	0	0	0	0	0	0	0	0	0	0	0	0	0	0	0	0
TXK	0	0	0	0	0	-0.545431	0	-0.551609	0	0	0	-0.531017	-0.567053	0	-0.552124	0	-0.517117	-0.51094	0	0
ACSM5	0	0	0	0	0	0	-0.521885	-0.541195	0	0	0	-0.51931	-0.511071	-0.534758	-0.500515	0	-0.54171	0	0	0
CENPW	0	0	0	0	0	0	0	0	0.542857	0	0	0	0	0	0	0.523552	0	0	0	0
CCDC113	0	0	0	0	0	0	0	0	0.502445	0	0	0	0	0	0	0	0	0	0	0
SLITRK3	0	0	0	0	0	0	0	0	0	0	0	0	0	0	0	-0.524011	0	0	0	0
ADAMTS12	0	0	0	0	0	0.568082	0.519434	0.592793	0.559331	0	0	0.536165	0.571171	0	0.553925	0	0.530502	0	0.531274	0.574517
ABCB11	0	0	0	0	0	-0.559588	-0.520206	-0.562677	-0.540798	0	0	-0.537452	-0.60103	0	-0.518919	-0.510167	-0.530502	0	0	-0.513771
ALKBH2	-0.579814	-0.534707	-0.610207	0	-0.662506	0	0	0	0	0	0	0	0	0.518404	0	0	0	0	0	0
PLP1	0	0	0	0	0	0	0	-0.533677	-0.527753	0	0	0	0	0	0	0	0	0	0	0
SCGN	0	0.534021	0	0	0.562378	-0.539472	-0.531874	-0.565615	-0.514102	0	-0.528268	-0.537025	-0.531359	-0.527624	-0.509466	0	-0.537798	0	-0.508049	-0.548616
SEMA3D	0	0.541533	0	0	0.569375	0	-0.52278	-0.517375	0	0	0	-0.509138	0	-0.568082	0	-0.507851	-0.5287	0	0	0
EDIL3	0.513384	0.529556	0	0	0.550116	-0.591506	-0.602574	-0.618533	-0.58816	0	0	-0.580438	-0.555985	-0.603346	-0.554698	-0.510167	-0.609266	0	-0.616988	-0.618533
P2RX4	0	0	0	0	0	-0.58713	-0.537194	-0.587902	-0.603346	-0.532819	0	-0.556499	-0.6	0	-0.585328	-0.501931	-0.551094	-0.501416	-0.526126	-0.583784
SLC3A2	-0.576461	0	-0.560783	-0.512218	-0.649987	0.516602	0.507593	0.513771	0.500644	0	0.501158	0.520463	0.530759	0.537452	0	0.523037	0.516602	0.511197	0	0.502703
ENDOD1	0	0	0	0	0	0	0	-0.524324	0	0	0	-0.510425	0	0	0	0	0	0	-0.513256	0
NAP1L2	0	0	0	0	0	0	-0.50206	-0.523172	0	0	0	0	-0.501802	0	0	0	-0.515448	0	0	-0.543512
ACADS	0	0	0	0	0	-0.561905	-0.50296	-0.541828	-0.581725	-0.552896	0	-0.525611	-0.6	0	-0.590734	0	-0.527928	0	0	-0.585328
NECTIN4	0	0	0	-0.517595	0	0	0	0	0	0	0	0	0	0	0	0	0	0	0	0
GPR180	0	0	0	0	0	0	0	0	0.541828	0	0	0	0.516602	0	0.504247	0.501158	0	0	0	0.507851
HIST3H2A	0	0	0	0	0	0.507336	0	0	0	0	0	0	0.530502	0	0	0.5287	0	0	0	0
C6orf223	0	0	0	0	0	0.621107	0.589704	0.614414	0.680051	0.592535	0	0.580695	0.637323	0.519176	0.605663	0.571943	0.591763	0.505277	0.549292	0.611068
CAD	0	0	0	0	0	0.500644	0.507336	0.519691	0	0	0	0	0	0	0	0	0.50888	0	0	0
ZG16	0	0	0	0	0	-0.509395	0	-0.533076	-0.512484	0	0	0	-0.500129	0	0	0	0	0	0	-0.517889
TIFAB	0	0	0	0	0	0	0	0	0	0	0	0	0	0	0	0	0	0	0	-0.505792
WDR66	0	0	0	0	0	0.56731	0.591506	0.6	0	0	0.547748	0.604633	0.595367	0.576062	0.560618	0	0.600515	0.530502	0.537709	0.565766
CLEC5A	0	0	0	0	0	0.536253	0	0.502511	0.58416	0	0	0	0.581584	0	0.581455	0	0	0	0.517193	0.515518
CNTN2	0	0	0	0	0	0	0	-0.521253	0	0	0	0	0	0	0	0	0	0	0	0
OTUD6B	0	0	0	0	0	0.512484	0	0	0.587645	0.540026	0	0	0.544144	0	0.537452	0.543372	0	0	0	0.52973
SHCBP1	0	0	0	0	0	0	0	0	0.539511	0	0	0	0	0	0.502703	0.517375	0	0	0	0
RPS15AP11	0	0	0	0	0	-0.67373	-0.627678	-0.683096	-0.626638	-0.536486	-0.52699	-0.647972	-0.693373	-0.559252	-0.656298	-0.558211	-0.641728	-0.515802	-0.60049	-0.636524
CWH43	0	0	0	0	0	-0.560721	-0.513587	-0.579781	-0.530844	0	0	-0.537927	-0.573857	0	-0.575531	0	-0.534063	-0.512556	-0.560721	-0.579781
SLC27A5	0	0	0	0	0	0.604118	0.616988	0.621622	0.544659	0.512484	0.533591	0.62677	0.588674	0.611583	0.583269	0.516602	0.625997	0.533848	0.597169	0.629858
PTK2B	0	0	0	0	0	-0.529215	0	-0.536165	-0.535135	0	0	0	-0.55547	0	-0.519176	0	0	0	0	0
AP005233.2	0	0	0	0	-0.526687	0	0	0	0	0	0	0	0	0	0	0	0	0	0	0
GUCA2B	0	0	0	0	0	0	0	-0.50232	0	0	0	0	0	0	0	0	0	0	0	0
RANBP1	0	0	0	0	-0.50472	0	0	0	0	0	0	0	0	0	0	0	0	0	0	0
AC012317.2	0	0	0	0	0	-0.520972	0	-0.505417	-0.50489	0	0	-0.514381	-0.546283	0	-0.511744	0	-0.510163	0	0	-0.524136
PDE3A	0	0	0	0	0.53127	0	0	-0.517632	0	0	0	0	0	-0.512741	0	0	0	0	0	0
PDE6A	0	0	0	0	0	-0.538773	0	-0.529893	-0.575198	0	0	0	-0.560139	0	-0.550486	0	0	0	-0.530665	-0.563614
CXCL12	0	0	0	0	0	0	-0.508366	-0.517117	0	0	0	0	0	0	0	0	-0.523552	0	0	0
SLC36A1	0.51132	0	0.588712	0	0.555344	-0.520463	-0.503475	-0.507079	0	0	0	-0.519176	-0.516088	-0.52381	-0.521493	0	-0.520978	0	0	-0.541828
IFITM1	0	0	0	0	0	0.647104	0.628571	0.658687	0.604118	0.511969	0.545946	0.647104	0.64556	0.595882	0.609266	0.579923	0.621364	0.581467	0.636551	0.585586
AFAP1-AS1	0	0	0	-0.517726	0	0	0	0	0	0	0	0	0	0	0	0	0	0	0	0
GSG1L	0	0	0	0	0	-0.597819	-0.54516	-0.58177	-0.648356	0	0	-0.558159	-0.614532	-0.511336	-0.60538	-0.615461	-0.552058	0	-0.545823	-0.606176
DBF4	0	0	0	0	0	0	0	0	0.519434	0	0	0	0	0	0	0	0	0	0	0
CRABP2	-0.519705	0	-0.565159	0	0	0.569627	0.536937	0.551866	0	0	0.54852	0.555985	0.526898	0.524324	0.564736	0	0.550579	0.578636	0.570914	0
AC093277.1	0	0	0	0	0.525006	-0.535209	-0.527563	-0.552347	-0.567902	0	0	-0.515699	-0.51649	-0.510426	-0.544964	0	-0.522027	0	-0.522554	-0.546019
RAB27A	0	0.560464	0	0	0.527006	0	0	-0.508108	0	0	-0.50991	0	0	0	0	0	0	0	0	0
CTU2	0	0	0	0	-0.550254	0	0	0	0	0	0	0	0	0.501158	0	0	0	0	0	0
ACACB	0	0	0	0	0	0	0	0	-0.52175	0	0	0	0	0	0	0	0	0	0	0
PLPP1	0	0	0	0.516808	0	0	0	0	0	0	0	0	0	0	0	0	0	0	0	0
VGF	-0.537634	0	0	-0.559558	0	0.630631	0.62574	0.638353	0.581725	0	0	0.630888	0.639125	0.650193	0.628571	0.61287	0.634749	0.571171	0.591506	0.630373
DDIAS	0	0	0	0	0	0	0	0	0.544402	0	0	0	0	0	0	0	0	0	0	0
TROAP	0	0	0	0	0	0.537709	0.527928	0.525611	0.552896	0	0	0.505534	0.509395	0	0.532304	0	0.535135	0	0	0.526641
CGREF1	-0.539182	0	0	0	0	0.654054	0.604891	0.63269	0.619562	0	0.529472	0.629858	0.681853	0.583784	0.614414	0.634749	0.618275	0.581982	0.551609	0.617246
HMGA1	0	0	0	0	-0.512561	0	0	0	0	0	0	0	0	0	0	0	0	0	0	0
URB1	0	0	0	0	0	0	0	0.501931	0.55444	0.51686	0	0	0.525354	0	0.510425	0	0	0	0	0.530759
B3GALT5	0	0	0	0	0.505271	0	0	-0.505019	0	0	0	0	0	0	0	0	0	0	0	0
KRT7	0	0	0	0	0	0	0	0	0.503379	0	0	0	0	0	0	0	0	0	0.514962	0
CD177	0	0	0	0.503825	0	0	0	0	0	0	0	0	-0.51686	0	0	0	0	0	0	0
DUSP14	0	0	0	0	0	0.571943	0.508623	0.549807	0.591763	0.56834	0	0.524067	0.612098	0	0.571686	0	0.524067	0	0.509653	0.606692
PIRT	0	0	0	0	0.5708	0	0	0	0	0	0	0	0	0	0	0	0	0	0	0
TMPRSS3	0	0	0	0	0	0	0	0	0.506821	0	0	0	0	0	0	0	0	0	0	0
EIF4E3	0	0	0	0	0	-0.575032	-0.576577	-0.577606	-0.506306	0	-0.533333	-0.579151	-0.577864	-0.515315	-0.579151	0	-0.585071	-0.559846	0	-0.538996
PARM1	0	0	0	0.56323	0	-0.519691	0	-0.54157	0	0	0	0	-0.518662	0	-0.501673	0	-0.501158	0	-0.514286	-0.552896
AL162171.1	0	0	0	0	0	-0.566538	-0.572458	-0.588674	-0.527156	0	-0.539768	-0.584299	-0.561647	-0.62677	-0.549035	-0.579923	-0.581467	-0.541313	-0.558301	-0.579665
BCL2L12	0	0	0	0	-0.582444	0	0	0	0	0	0	0	0	0	0	0	0	0	0	0
CLIC5	0	0	0	0	0	-0.539511	-0.518662	-0.553668	0	0	0	-0.535393	-0.508366	0	-0.52278	0	-0.527928	0	0	0
ODC1	0	0	0	0	0	0.517117	0	0.511712	0.612098	0	0	0	0.528958	0.504247	0.549807	0.556499	0	0	0	0.516602
NHS	0	0	0	0	0	0	0	0	0	0	0	0	0.505534	0	0	0	0	0	0	0
SCTR	0	0	0	0	0	-0.639665	-0.614424	-0.658854	-0.690921	-0.559176	0	-0.607212	-0.612363	-0.618674	-0.643915	-0.623567	-0.623439	-0.542048	-0.603477	-0.654089
SNRPD2	0	0	0	0	-0.559883	0	0	0	0	0	0	0	0	0	0	0	0	0	0	0
APOBR	0	0	0	0	0	0	0	0	0	0	0	0	0	0	0	0	0	0	0	-0.519949
LINC01624	0.501574	0.509258	0	0.52854	0	-0.545748	-0.568205	-0.561416	-0.538959	0	0	-0.553843	-0.533214	-0.534781	-0.518591	0	-0.581783	-0.500835	0	-0.546793
PPP2R3A	0.574397	0	0.581247	0	0	-0.607979	-0.588674	-0.596654	-0.518404	0	-0.546718	-0.611326	-0.602059	-0.597941	-0.578378	-0.578121	-0.603346	-0.575804	-0.586873	-0.561133
SMIM6	0	0	0	0	0	0	0	0	-0.511969	0	0	0	0	0	-0.519434	0	0	0	0	0
CD209	0	0	0	0	0	0	0	-0.501158	0	0	0	0	0	0	0	0	0	0	0	0
RCAN2	0	0	0	0	0	-0.613127	-0.614929	-0.635521	-0.635006	0	0	-0.6	-0.622651	-0.574517	-0.612098	-0.557014	-0.616216	-0.512227	-0.56731	-0.629086
GALR1	0	0	0	0	0.554691	0	0	0	0	0	0	0	0	0	0	0	0	0	0	0
AC007277.1	0	0	0	0	0	0.511621	0.519238	0.530077	0	0	0	0.54033	0.531834	0.523778	0.519531	0	0.510303	0.536521	0.504884	0
AL163953.1	0	0	0	0	0	0	0	0	0	0	0	0	0.508232	0	0	0	0	0	0	0
SYTL2	0.503194	0.526336	0.51818	0	0.568275	-0.507336	-0.511712	-0.534878	0	0	-0.517632	-0.511454	0	-0.527928	0	0	-0.512484	0	-0.509138	0
RIOK3	0	0	0	0	0	-0.599228	-0.602059	-0.611326	-0.527156	0	-0.520978	-0.603346	-0.589447	-0.53565	-0.550837	0	-0.595109	-0.5287	-0.530502	-0.544659
OR2S1P	0	0	0	0.504609	0.527758	-0.551835	-0.515905	-0.535351	-0.622408	0	0	-0.529298	-0.579395	0	-0.562395	-0.578493	-0.532003	0	-0.507791	-0.574887
ARHGAP44	0	0	0	0	0	-0.511197	0	0	-0.512999	0	0	0	-0.544144	0	-0.504762	0	0	0	0	-0.521236
LINC01315	0	0	0	0	0	0	0	0	0	0	0.516088	0	0.506306	0	0	0	0	0	0	0
PIANP	0	0	0	0	0	0	0	0	-0.513903	0	0	0	0	0	0	0	0	0	0	0
LIMA1	0.596067	0.525177	0.632344	0	0.534709	-0.54955	-0.544916	-0.559073	0	0	0	-0.537967	-0.515315	-0.536165	-0.50296	0	-0.555212	-0.505277	-0.512484	-0.556242
AC078923.1	0	0	0	0	0	0	0	0.518889	0	0	0	0	0	0	0	0	0	0	0	0
CNIH3	0	0	0	0	0	0.520206	0.532819	0.545689	0	0	0	0.533848	0	0	0.518147	0	0.534106	0	0.529215	0.523037
MIR4435-2HG	0	0	0	0	0	0.579923	0.530245	0.57529	0.559846	0	0	0.548005	0.590219	0	0.584041	0	0.548263	0.515573	0.550064	0.584041
SLC25A23	0	0	0	0	0	-0.519949	-0.509653	-0.528443	0	0	0	-0.530759	-0.532561	0	0	-0.500129	-0.511197	0	0	0
LINC01055	0	0	0	0	0	-0.56011	-0.536609	-0.561154	-0.579694	0	-0.530603	-0.555671	-0.616774	-0.52747	-0.523292	-0.53687	-0.540526	-0.529297	-0.528514	-0.543137
CHPF	-0.555177	0	-0.515091	0	0	0.647104	0.621622	0.670528	0.590991	0	0.513771	0.629858	0.657915	0.624968	0.653797	0.534363	0.631145	0.51583	0.592278	0.642986
MAP3K20	0	0	0	0	0	0	0	0	0.500386	0	0	0	0.535393	0	0	0	0	0	0	0.519176
FLT3	0	0.547714	0	0	0	-0.573488	-0.541055	-0.577091	-0.557014	0	-0.573745	-0.56139	-0.616474	0	-0.597941	0	-0.557529	-0.548263	0	0
PPBP	0	0	0	0	0	0	0	0.505661	0.53897	0	0	0	0.51707	0	0	0	0	0	0	0
SLC2A1	0	0	0	0	0	0	0	0	0.551094	0	0	0	0.51094	0	0.539254	0	0	0	0	0.501158
DOCK2	0	0.514488	0	0	0	0	0	0	0	0	-0.519434	0	0	0	0	0	0	-0.507079	0	0
ANKRD12	0	0.528783	0	0	0	0	0	0	0	0	-0.502703	0	0	0	0	0	0	0	0	0
CLEC10A	0	0.505731	0	0	0	0	0	-0.508108	0	0	0	0	0	0	0	0	0	0	0	0
GDPD2	0	0	0	0	0	0	0	0	-0.515348	0	0	0	0	0	0	0	0	0	0	-0.522814
FAM92A	-0.528476	0	-0.514576	0	0	0.529472	0.51686	0.535907	0.511197	0	0.543887	0.53462	0.554955	0.55444	0.509138	0.520206	0.528185	0.542342	0	0.505534
TMEM253	0.537282	0	0.569958	0	0.611303	0	0	0	0	0	-0.581762	-0.509557	0	-0.521398	-0.512002	0	0	-0.527576	0	0
TMEFF2	0.543501	0.515483	0.518047	0.608741	0.683559	-0.536746	-0.580456	-0.581367	-0.553398	0	-0.514111	-0.550796	-0.515932	-0.588262	-0.526339	0	-0.57174	-0.505785	-0.513851	-0.591254
PID1	0	0	0	0	0	-0.648134	-0.619305	-0.668468	-0.625483	0	0	-0.631403	-0.647104	-0.614929	-0.65148	-0.562162	-0.640154	-0.538739	-0.636551	-0.663835
ADAMDEC1	0.54073	0.5736	0.588455	0	0.571301	-0.552638	-0.544402	-0.561133	-0.522265	0	-0.597683	-0.546203	-0.535907	-0.536937	-0.551609	0	-0.557272	-0.532304	-0.538739	-0.546461
FGL2	0	0.53651	0	0	0	0	0	0	0	0	0	0	0	0	0	0	0	0	0	0
ABCE1	0	0	0	0	0	0	0	0	0.500129	0	0	0	0	0	0	0	0	0	0	0
GOLGA7B	0	0	0	0	0	0.507336	0.524839	0.546976	0	0	0	0.513771	0.509653	0	0	0	0.519176	0	0	0
PDRG1	-0.570011	-0.53651	-0.558723	0	-0.500043	0	0	0.507079	0	0	0.551609	0.500129	0	0.545431	0	0	0	0.542085	0	0
ACKR2	0	0	0	0	0	0	0	0	-0.523552	0	0	0	-0.555727	0	-0.515058	0	0	0	0	0
AC092652.2	0.520763	0.550325	0.522654	0	0.552996	-0.549297	-0.526932	-0.55024	0	0	-0.559941	-0.544985	-0.540809	-0.522081	-0.540809	0	-0.549162	-0.515614	-0.508473	-0.523563
METTL7A	0	0	0	0.573327	0	-0.616474	-0.571686	-0.615959	-0.636551	0	0	-0.575804	-0.636293	0	-0.636293	-0.524067	-0.584041	-0.526126	-0.546976	-0.600515
SCARA5	0	0	0	0	0	0	0	-0.508108	0	0	0	0	0	0	0	0	0	0	0	0
CES2	0	0	0	0	0.506921	0	0	0	0	0	0	0	0	0	0	0	0	0	0	0
DPCD	0	0	0	0	0	0	0	0.506564	0.540283	0	0	0	0	0.520721	0	0.531274	0	0	0	0
MPEG1	0	0.544752	0	0	0	0	0	0	0	0	0	0	0	0	0	0	0	0	0	0
CDCA4	0	0	0	0	0	0	0	0	0.515058	0	0	0	0	0	0	0	0	0	0	0
KIF9	0	0	0	0	0	0	0.505534	0	0.549807	0	0	0.501158	0	0.524839	0	0.54157	0.508366	0	0	0
TPD52L1	0	0	0	0	-0.580105	0	0	0	0	0	0	0	0	0.511969	0	0	0	0	0	0
PLD1	0.551823	0.544495	0.583821	0	0.576941	-0.526898	-0.500386	-0.520463	0	0	-0.520463	-0.51094	-0.514028	0	0	0	-0.506306	-0.512741	0	0
HSPD1P1	0	0	0	0	0	0	0	0	0.50991	0	0	0	0.522008	0	0	0.54157	0	0	0	0
TGIF2	0	0	0	0	0	0.535135	0.545174	0.552381	0	0	0.534106	0.562934	0.564994	0.534106	0.55547	0	0.552381	0	0	0
COL1A1	0	0	0	0	0	0.572973	0.510425	0.556242	0.52175	0	0.505534	0.538996	0.598456	0	0.574003	0	0.514801	0.512741	0.506306	0.525869
ENTPD5	0.579556	0	0.592059	0	0.541862	-0.546203	-0.516345	-0.538224	0	0	-0.543372	-0.543372	-0.56036	-0.543629	-0.519949	-0.519434	-0.532561	-0.541828	-0.529215	-0.532304
SLC46A3	0.555306	0	0.52513	0	0.554931	-0.505534	0	-0.50991	0	0	0	-0.515573	-0.509395	-0.500901	0	0	-0.518404	0	0	-0.506306
ENAM	0.504101	0	0	0	0	-0.506444	0	-0.518557	-0.523712	0	0	0	-0.515722	0	0	0	0	0	0	-0.519073
LRRC3B	0	0	0	0	0	-0.553065	-0.515191	-0.561625	-0.669281	0	0	-0.512856	-0.565257	0	-0.574336	-0.542429	-0.520638	0	-0.55514	-0.593014
MSX2	0	0	0	0	0	0.584041	0.559331	0.589447	0.572201	0	0.56139	0.586358	0.633205	0.559073	0.558301	0.583784	0.580952	0.515058	0.544916	0.572716
LRRC10B	-0.504226	-0.511526	-0.550357	0	0	0	0	0.50296	0	0	0.597683	0.520206	0.528185	0.533076	0	0	0	0.531532	0	0
FRGCA	0	0	0	-0.532982	0	0	0	0	0	0	0	0	0	0	0	0	0	0	0	0
MORC4	0	0	0	0	0	0	0	0	0.520206	0	0	0	0	0	0	0	0	0	0	0
WSCD1	0.50113	0	0.504408	0	0	-0.607722	-0.541828	-0.588417	-0.620849	-0.506049	0	-0.559846	-0.603346	0	-0.60592	-0.54955	-0.558559	-0.512999	-0.548777	-0.608494
POP1	0	0	0	0	0	0	0	0	0.504762	0	0	0	0	0	0	0	0	0	0	0
MAP3K20-AS1	0	0	0	0	0	0.685568	0.645619	0.678609	0.633506	0.599227	0.503609	0.66933	0.709279	0.598454	0.664176	0.58299	0.673196	0.548712	0.658248	0.703351
SCIN	0	0	0	0	0	-0.53565	-0.53462	-0.563707	0	0	-0.523295	-0.547233	-0.542342	0	0	0	-0.535907	-0.50296	-0.50399	0
AC123023.1	0	0	0	0	0	0.515326	0	0.536549	0	0	0	0	0	0	0	0	0.504715	0	0	0.511245
CDCA4P2	0	0	0	0	0	0	0	-0.503628	0	0	0	0	0	0	0	0	0	0	0	0
STMN4	0	0	0	0	0	0	0	-0.520225	0	0	0	-0.502013	0	-0.51242	0	0	-0.502403	0	0	0
LMO7-AS1	0	0	0	0	0	0	0	0	0	0	0	0	0.515759	0	0	0	0	0	0	0
RAVER2	0	0	0	0	0	-0.579151	-0.532561	-0.557786	-0.591763	0	0	-0.544144	-0.592278	-0.515573	-0.569627	-0.564479	-0.534363	-0.508623	-0.533848	-0.572973
AC015908.3	0.501001	0.521986	0.504801	0	0	0	0	-0.524485	0	0	-0.51031	0	0	0	0	0	-0.512629	0	0	0
C7orf31	0	0	0	0	0	-0.577864	-0.550322	-0.581725	-0.651737	-0.503475	0	-0.553668	-0.609266	-0.536422	-0.559331	-0.519949	-0.563449	0	-0.547233	-0.6139
LRMP	0.531056	0.548616	0	0	0	-0.595109	-0.566538	-0.590734	-0.577091	0	-0.576577	-0.577606	-0.630888	-0.516345	-0.561647	-0.533591	-0.585843	-0.58018	-0.513514	-0.540798
WDR78	0	0	0	0	0	-0.565508	-0.527156	-0.530245	-0.599743	0	0	-0.525611	-0.566538	0	-0.532304	-0.507336	-0.536422	0	-0.535393	-0.556499
HCN1	0	0	0	0	0	0	0	0	0.535755	0	0	0	0	0	0	0	0	0	0	0
LAGE3	0	0	0	0	0	0	0	0	0	0	0	0	0	0.503218	0	0	0	0	0	0
HRASLS2	0	0.512556	0	0	0	0	0	-0.518147	0	0	-0.543372	0	0	0	0	0	0	0	0	0
NEFL	0	0	0	0	0.502705	0	0	0	0	0	0	0	0	0	0	0	0	0	0	0
SDCBP2	0	0	0	0	0	-0.548777	-0.501416	-0.535135	-0.528958	0	0	-0.515058	-0.546718	0	-0.528958	0	-0.507079	0	0	-0.52973
SLC22A5	0	0	0	0	0	-0.54955	0	-0.519691	-0.561905	-0.503218	0	-0.511969	-0.531274	0	-0.567568	0	-0.50888	-0.503218	-0.501673	-0.551866
AHCYL2	0	0	0	0	0	-0.516602	0	-0.514028	0	0	0	0	-0.526126	0	0	0	0	0	-0.50888	-0.50991
ITM2C	0	0	0	0	0	0	0	0	0	0	0	0	-0.505534	0	0	0	0	0	0	0
CSF2RB	0	0.543336	0	0	0	0	0	0	0	0	0	0	0	0	0	0	0	0	0	0
CRYBA2	0	0	0	0	0	0	0	-0.505671	0	0	0	0	0	0	0	0	0	0	0	-0.505928
AP000866.2	0	0	0	0	0	-0.593308	-0.527671	-0.575032	-0.584556	0	0	-0.565251	-0.655084	-0.502703	-0.594852	-0.564479	-0.556757	-0.508366	-0.51583	-0.55547
ALDH4A1	0	0	0	0	0	0.513514	0	0.543887	0	0	0.555727	0.523552	0.541313	0.525611	0.531532	0	0	0.512741	0	0
ME1	0	0	0	0	0	0	0	0	0.532561	0	0	0	0.527671	0	0	0.507851	0	0	0	0
SOCS2	0	0	0	0	0.500456	-0.532046	-0.533848	-0.555727	0	0	0	-0.535393	-0.532046	-0.529472	-0.552638	0	-0.549292	-0.516088	0	-0.515315
GLDC	0.577751	0.522473	0.597851	0	0.532371	0	0	-0.512741	0	0	-0.551351	0	0	0	0	0	0	-0.549807	0	0
CDK5	0	0	0	0	-0.515175	0	0	0	0	0	0	0	0	0	0	0	0	0	0	0
LINC01634	0	0	0	0	0	-0.52108	0	-0.519687	-0.584613	0	0	0	-0.532783	0	0	-0.542257	0	0	0	0
ERCC6L	0	0	0	0	0	0	0	0	0.550579	0	0	0	0	0	0	0	0	0	0	0
AMPD1	0	0	0	0	0	-0.610553	-0.538224	-0.611068	-0.623681	0	0	-0.564221	-0.636036	0	-0.595882	-0.546976	-0.558044	-0.513771	-0.552896	-0.609009
RELN	0	0	0	0	0.660072	0	0	0	0	0	0	0	0	0	0	0	0	0	0	0
SVOP	0	0	0	0	0	-0.543227	-0.535075	-0.567037	-0.560567	0	0	-0.531452	-0.578036	-0.503889	-0.524205	0	-0.54478	-0.517218	-0.501431	-0.504925
PITX1	0	0	0	-0.504612	-0.539937	0	0	0	0	0	0	0	0	0	0	0	0	0	0	0
AKAP7	0	0	0	0.590244	0	-0.504762	0	-0.538481	0	0	0	0	-0.512999	0	0	0	0	0	0	0
CD160	0	0	0	0	0	-0.578121	-0.578378	-0.604633	-0.545689	0	-0.590734	-0.576834	-0.597169	-0.563707	-0.571171	0	-0.585843	-0.538481	0	-0.536165
ROPN1	0	0	0	0	0	0	0	-0.504555	0	0	0	0	-0.518304	-0.517525	0	0	0	0	0	-0.501182
ASB2	0	0	0	0	0	0	0	0	-0.520206	0	0	0	0	0	0	0	0	0	0	0
CD44	0	0	0	0	0	0	0	0	0.515573	0	0	0	0.553153	0	0.504505	0	0	0	0	0
TMEM231P1	0	0	0.524236	0	0.538562	0	0	0	0	0	0	0	0	0	0	0	0	0	0	0
ATP6V0D2	0	0	0.546379	0	0	0	0	-0.530896	0	0	-0.541195	0	0	-0.513131	0	0	0	0	0	0
P2RY4	0	0	0.554149	0	0.550142	0	0	0	0	0	-0.532063	0	0	-0.506566	0	0	0	0	0	0
SLC9B2	0	0	0	0	0	0	0	0	0	0	0	0	0.52175	0	0	0	0	0	0	0.51686
CDC25B	-0.544342	0	0	0	-0.526731	0.595109	0.5861	0.620592	0.543115	0	0.633977	0.610296	0.622909	0.59408	0.58816	0	0.607979	0.620077	0.564994	0.548263
AC026336.2	0	0	0	0	0	0	0	0	0	0	0	0	0.508253	0	0	0	0	0	0	0
AF111167.2	0	0	0	0	0	-0.506306	0	0	-0.508108	0	0	0	-0.532819	0	-0.525611	0	0	0	0	0
PPP1R14BP3	-0.584329	-0.526851	-0.60686	0	-0.614634	0	0	0	0	0	0	0	0	0.531789	0	0	0	0	0	0
SEM1	0	0	-0.512002	0	-0.522466	0	0	0	0	0	0	0	0	0	0	0	0	0	0	0
C7orf50	-0.543697	0	-0.60982	0	-0.616972	0.506306	0.514801	0.524067	0	0	0.531789	0.514028	0	0.561905	0.508623	0	0.516345	0	0	0
ANOS1	0	0	0	0	0	0.501158	0	0.515315	0.506049	0	0	0	0.509653	0	0.506049	0	0	0	0	0.535907
AP001453.2	0	0	0	0	-0.650125	0.524839	0.507851	0.513256	0.571429	0	0	0.523037	0.549807	0.507079	0.547748	0	0.520463	0.553411	0.545174	0.51583
PDLIM7	-0.544729	-0.540889	-0.570564	0	0	0.574517	0.563449	0.590476	0	0	0.582239	0.571686	0.560875	0.551609	0.565508	0	0.574517	0.557529	0.556757	0.543887
AP3S2	0	0	0	0	0	0	0	0	-0.548005	0	0	0	-0.508623	0	-0.512999	0	0	0	0	-0.542342
CTNNA3	0	0	0	0.524734	0	0	0	0	0	0	0	0	0	0	0	0	0	0	0	0
AC078820.1	0	0	0	0	0	0.559534	0.511606	0.563435	0.56455	0	0	0.508819	0.549781	0	0.552568	0	0.530554	0	0	0.548666
SNRPF	0	0	0	0	0	0.510167	0.502445	0.503218	0.531789	0	0	0	0.508366	0.529215	0	0.519434	0.504762	0	0	0
RTN4R	0	0	0	0	0	0	0	0	0.525354	0	0	0	0	0	0	0	0	0	0	0
AP3M2	0	0	0	0	0	0.526384	0	0.514543	0.578121	0	0	0	0.538739	0	0.526384	0.500129	0	0	0	0.540283
NPSR1-AS1	0	0	0	0	0	0.508796	0	0.524305	0.546344	0	0	0	0.502266	0	0.502538	0	0	0	0	0.549337
UCN2	0	0	0	0	0	0.541712	0.536406	0.539457	0.524335	0	0	0.514918	0.548476	0	0.541579	0	0.537069	0	0	0.539324
IQGAP3	0	0	0	0	0	0	0	0	0.524839	0	0	0	0	0	0	0	0	0	0	0
TM6SF2	0	0	0	0	0	-0.528836	0	-0.514161	-0.581874	-0.533728	0	0	-0.534243	0	-0.512101	-0.551493	0	0	0	-0.538877
SNHG6	0	0	0	0	-0.522466	0	0	0	0	0	0	0	0	0	0	0	0	0	0	0
VSTM2A	0.514286	0.507842	0.504645	0	0.510273	-0.500485	0	-0.531443	-0.529637	0	-0.502549	0	-0.506161	0	0	0	-0.504742	0	0	-0.534797
PCDHGA1	0	0	0	0	0	0	0	0	0	0	0	0	0.535393	0	0	0	0	0	0	0
KCNA3	0.571946	0.584417	0.544437	0	0	0	0	0	0	0	0	0	0	0	0	0	0	0	0	0
AC126177.6	0.557691	0	0.576639	0	0	-0.59163	-0.568693	-0.621423	-0.540482	0	0	-0.570275	-0.573702	-0.550237	-0.555774	-0.523609	-0.576339	-0.511481	-0.534155	-0.606658
AC240274.1	0.514029	0	0.552288	0	0.531958	-0.52973	-0.534363	-0.527928	0	0	-0.550064	-0.545174	-0.532561	-0.546718	-0.519691	0	-0.548777	-0.508108	-0.525354	-0.52278
BMP2	0	0	0	0	0	-0.5426	-0.517889	-0.572458	-0.532304	0	0	-0.522265	-0.550837	0	-0.526641	0	-0.524839	0	-0.501416	-0.509138
AHNAK	0	0	0	0	0	0	0	0	0	0	0	0	0	-0.505019	0	0	0	0	0	0
KCNN3	0.515448	0.579524	0	0	0	0	0	0	0	0	0	0	0	0	0	0	0	0	0	0
C1QTNF7	0.514674	0	0	0	0	-0.58018	-0.59305	-0.610553	-0.591763	0	0	-0.564736	-0.553925	-0.555985	-0.554698	-0.525611	-0.589704	-0.536422	-0.501416	-0.57529
MAMDC2	0	0	0	0	0	-0.507626	-0.512002	-0.533754	-0.532081	0	0	0	0	0	0	0	-0.522299	0	0	0
LINC02490	0	0	0	0	0	-0.596873	-0.582105	-0.579597	-0.567615	-0.542536	-0.558141	-0.601053	-0.622509	-0.580433	-0.597152	-0.540586	-0.587121	-0.559255	-0.558141	-0.597431
SOX14	0	0	0	-0.585269	0	0	0	0	0	0	0	0	0	0	0	0	0	0	0	0
KPNA2	0	0	0	0	0	0	0	0	0.512999	0	0	0	0.506306	0	0	0	0	0	0	0
SLAMF1	0	0	0	0	0	0	0	0	-0.503218	0	0	0	-0.522265	0	0	0	0	0	0	0
HTRA1	0	0	0	0	0	0.521236	0	0.50399	0	0	0	0	0.51583	0	0.519949	0	0	0	0	0
SST	0	0.544577	0	0	0	-0.517883	0	-0.549105	-0.503834	0	-0.530372	-0.503183	-0.505135	0	-0.505915	0	-0.502533	0	0	0
DUSP10	0	0	0	0	0	0	0	0	0.520978	0.509395	0	0	0.501158	0	0	0	0	0	0	0.524582
PLEKHA8P1	0	0	0	0	0	0	0	0	0	0	0	0.500901	0.531274	0	0	0	0	0	0	0.510682
AC024610.2	0	0	0	0.60132	0	0	0	0	0	0	0	0	0	0	0	0	0	0	0	0
FMO5	0	0	0.520626	0	0.510223	-0.540798	-0.500386	-0.542342	-0.520463	0	0	-0.510167	-0.534878	0	-0.530502	0	-0.512999	0	-0.506564	-0.554183
ADAMTSL1	0	0	0	0	0	0	0	-0.506821	0	0	0	0	0	0	0	0	0	0	0	0
PYCR1	0	0	0	0	0	0.546718	0.531532	0.559846	0.58816	0	0	0.505277	0.531532	0	0.547233	0	0.529987	0	0	0.544659
NBPF1	0	0	0	0	0.53581	0	0	0	0	0	0	0	0	0	0	0	0	0	0	0
CXCL1	0	0	0	0	0	0	0	0	0.501673	0	0	0	0.50888	0	0	0	0	0	0	0
SYNE1	0	0	0	0	0.551767	0	0	0	0	0	0	0	0	0	0	0	0	0	0	0
RETSAT	0.541117	0	0.502606	0	0	-0.596139	-0.574775	-0.577864	-0.502703	0	-0.566795	-0.600515	-0.642986	-0.53668	-0.604633	-0.541828	-0.592793	-0.603861	-0.506049	-0.51686
P2RY14	0.533249	0.596781	0	0	0.5149	0	0	-0.513256	0	0	-0.544144	0	0	0	0	0	-0.506306	0	0	0
CST2	0	0	0	0	0	0.543504	0.505026	0.529609	0.54965	0	0	0.51037	0.519722	0	0.562476	0.505293	0.514645	0	0.523196	0.549115
MGAT4A	0	0.512814	0	0	0	0	0	0	0	0	0	0	0	0	0	0	0	0	0	0
AKAP9	0	0	0	0	0.519577	0	0	0	0	0	0	0	0	0	0	0	0	0	0	0
TXNDC5	0.634765	0.567418	0.609692	0	0	0	0	0	0	0	-0.62471	0	-0.501931	-0.519434	0	0	0	-0.547748	0	0
BIRC5	0	0	0	0	0	0	0	0	0.517889	0	0	0	0	0	0	0	0	0	0	0
IGKV2D-28	0.510675	0.50264	0	0	0	-0.523295	0	-0.53668	0	0	-0.519176	-0.513771	-0.549807	0	0	0	-0.50888	-0.525869	-0.522523	-0.508623
NOTCH3	0	0	0	0	0	0.575547	0.524582	0.566538	0.53668	0	0.501673	0.541313	0.568597	0	0.605405	0	0.540541	0	0.518662	0.579923
LZTS3	0	0	0	0	0	0	0	0.50888	0	0	0	0	0	0	0	0	0	0	0	0
CD101	0	0	0	0	0	-0.51583	0	0	-0.544144	0	0	0	-0.524582	0	0	0	0	0	0	0
AKR1B10	0	0	0	0	0	0	0	0	0	0	0	0	0	0	0	0	0	0	0	-0.516602
IKZF1	0	0.527238	0	0	0	0	0	-0.516345	0	0	-0.529987	0	-0.526898	0	0	0	0	-0.507851	0	0
IMMP2L	-0.512094	0	-0.534526	0	0	0	0	0	0	0	0.524324	0	0	0.528443	0	0	0	0	0	0
DNAH5	0	0	0	0	0	0	0	0	0	0	0	0	0.51003	0	0	0	0	0	0	0
AVPR1B	0	0	0	0	0.500588	0	0	0	0	0	-0.526868	0	0	0	0	0	0	0	0	0
BOK	0	0	0	0	0	0	0	0	0	0	0	0	0	0	0	0	0	0	0	0.502188
CA2	0.509385	0	0	0	0	-0.582239	-0.548777	-0.603861	-0.527928	0	-0.52381	-0.566281	-0.605663	-0.517117	-0.546718	0	-0.563707	-0.519176	-0.565508	-0.595109
PTH1R	0	0	0	0	0	0	0	0	-0.531274	0	0	0	0	0	0	0	0	0	0	0
EHHADH	0	0	0.538902	0	0	0	0	0	0	0	0	0	0	0	0	0	0	0	0	0
AL365361.1	0	0	0	0	0	0	0	0	0	0	0	0	-0.536422	0	0	0	0	0	0	0
IL13RA2	0	0	0	0	0	0.533806	0.527366	0.541017	0	0	0	0.531745	0.523117	0	0.504443	0	0.516034	0.509208	0	0
AC025569.1	0	0	0	0	0	0	0	0	-0.522523	0	0	0	0	0	0	0	0	0	0	0
CBLN2	0	0	0	0	0	-0.537075	-0.507467	-0.560505	0	0	0	-0.525747	-0.531668	0	-0.522142	0	-0.530639	0	0	-0.572091
IL1A	0	0	0	0	0	0	0	0	0.548941	0	0	0	0	0	0.523972	0	0	0	0	0
COL12A1	0	0	0	0	0	0.538739	0	0.518662	0.552896	0	0	0.511712	0.597169	0	0.556499	0	0.503732	0	0.506821	0.50888
BCAN	0	0	0	0	0	0	0	0	0.517375	0	0	0	0.505277	0	0	0	0	0	0	0
AC021683.1	0	0	0	0	0.504758	0	0	-0.500872	-0.537634	0	0	0	0	0	0	-0.507064	0	0	0	-0.53815
VILL	0	0	0	0	0	-0.529987	0	-0.512741	-0.517375	0	0	-0.517117	-0.568597	0	-0.529987	0	0	0	0	-0.511197
RSPO2	0	0.542231	0	0	0	-0.528866	-0.539433	-0.553093	0	0	-0.58531	-0.555671	-0.526289	-0.525774	0	0	-0.526289	-0.559021	0	0
ZFYVE28	0	0	0	0	0	0	0	0	-0.531532	0	0	0	-0.502188	0	0	0	0	0	0	-0.505277
RBKS	0	0	0	0.50671	0	-0.550322	-0.540283	-0.541828	-0.565508	0	0	-0.524582	-0.518404	0	-0.575804	0	-0.553925	0	0	-0.535907
AC026336.3	0	0	0	0	0	0	0	0	0	0	0	0	0.51002	0	0	0	0	0	0	0
AMELX	0	0	0	0	0	0.505553	0	0.544464	0.504655	0	0	0	0.538478	0	0	0	0	0	0	0.512138
RN7SKP127	0	0	0	0	0	-0.562404	-0.508418	-0.54967	-0.591585	0	0	-0.526856	-0.586545	0	-0.567046	0	-0.518632	0	-0.50046	-0.561741
B9D1	0	0	-0.553832	0	-0.513524	0.61184	0.602831	0.625225	0.603604	0.512227	0	0.591248	0.554698	0.627284	0.577091	0.61879	0.604633	0	0.580695	0.633205
MUSK	0	0.550871	0.508667	0	0.561983	0	0	0	0	0	0	0	0	0	0	0	0	0	0	0
VWC2	0	0	0	0	0	-0.50222	0	-0.511745	-0.552803	0	0	0	0	0	0	0	0	0	0	-0.51818
MBOAT1	0	0	0	0	0	0	0	0	0	0	-0.584041	-0.507079	-0.503218	-0.548005	0	0	0	0	0	0
AC008429.2	0	0	0	0	0	0	0	0	0.602059	0	0	0	0.505792	0	0	0.55547	0	0	0	0.501416
NEUROD1	0	0	0	0	0	0	0	-0.507149	-0.501961	0	-0.530755	0	0	-0.507408	0	0	0	0	0	0
HRCT1	0	0	0	0.503432	0	-0.593565	-0.52278	-0.575804	-0.600515	0	0	-0.542085	-0.614157	0	-0.602317	0	-0.554183	0	-0.546203	-0.617246
PTPN12	0	0	0	0	0	0.517375	0	0	0.511712	0	0	0	0.583784	0	0.545689	0	0	0	0	0.534106
AQP7	0	0	0	0	0	0	0	0	-0.535907	0	0	0	0	0	0	0	0	0	0	0
PRELID3A	-0.577364	0	-0.547397	0	-0.519165	0.506564	0	0.509395	0	0	0.549292	0.505277	0	0.511197	0.517375	0	0.50399	0.523552	0	0
DPY19L1	0	0	0	0	0	0	0	0	0	0	0	0	0.501673	0	0.505277	0	0	0	0	0
SESN2	0	0	0	0	0	0	0	0	0	0	0	0	-0.540026	0	-0.521236	0	0	0	0	0
CDC14A	0	0	0.501319	0	0	-0.56139	-0.597169	-0.589961	-0.522265	0	-0.537709	-0.578636	-0.552381	-0.6139	-0.560103	0	-0.585328	-0.511712	-0.517632	-0.551866
GRIA4	0	0	0	0	0.504033	0	0	0	0	0	0	0	0	0	0	0	0	0	0	0
MTNR1A	0.565999	0.58135	0.552375	0	0	0	0	0	0	0	-0.555435	0	0	0	0	0	0	0	0	0
IFFO2	0	0	0	0	0	0.534106	0	0	0.570914	0.54852	0	0	0.570399	0	0.57323	0	0.512999	0	0.506564	0.529215
AL049836.1	0	0	0	0	-0.51545	0.539511	0.564994	0.589704	0.502703	0	0.526384	0.550064	0.521493	0.561647	0.515058	0	0.549807	0.533076	0.517889	0.556242
CDKN3	0	0	0	0	0	0	0	0	0.520721	0	0	0	0	0	0	0	0	0	0	0
GJA4	0	0	-0.531823	0	0	0	0	0	0	0	0	0	0	0	0	0	0	0	0	0
YAE1	0	0	0	0	0	0	0	0	0	0	0	0	0.534878	0	0	0	0	0	0	0
TLN2	0	0	0	0	0	-0.537709	-0.503475	-0.532046	-0.504762	0	0	-0.523295	-0.571686	-0.542342	-0.527671	-0.541055	-0.526126	0	-0.546976	-0.511969
STMN2	0	0.544108	0.516378	0	0.533058	-0.552638	-0.545689	-0.576062	-0.562677	0	-0.511454	-0.541313	-0.533076	-0.527671	-0.537967	0	-0.546203	0	-0.540541	-0.58121
TEDC2	0	0	0	0	-0.501281	0	0.510167	0.500129	0	0	0	0	0	0	0	0	0.515058	0	0	0
SPINK2	0.60237	0.635003	0.5291	0	0	-0.618191	-0.619224	-0.642474	-0.605274	0	-0.621291	-0.619741	-0.648932	-0.611732	-0.602949	-0.500132	-0.639116	-0.578407	-0.598557	-0.617157
ERICH2	0	0	0	0	0	0.536499	0	0.522394	0	0	0	0.525241	0.561861	0	0.57946	0.542192	0.500784	0.565743	0	0
MCAM	0	0	0	0	0	0.576577	0.518404	0.552896	0.545431	0	0	0.543629	0.586615	0	0.559331	0	0.530759	0.517117	0.540026	0.558044
ATP8B1	0	0	0.517279	0	0	-0.507851	0	-0.513771	0	0	0	0	-0.511969	-0.503732	0	0	-0.501158	0	0	-0.506306
SLITRK2	0	0	0	0	0	0	0	0	0	0	0	0	0	-0.501961	0	0	0	0	0	0
BMP6	0.500485	0.51217	0	0	0	-0.537709	-0.532046	-0.548263	-0.567825	0	0	-0.519434	-0.566023	-0.500129	-0.506049	0	-0.545174	-0.505792	-0.503732	-0.517632
GPAT3	0	0	0	0	0	-0.52381	-0.514286	-0.534106	-0.500901	0	0	-0.502188	-0.504762	0	0	0	-0.517375	0	0	-0.506306
NDRG2	0	0	0	0	0	0	0	0	-0.52175	0	0	0	-0.564221	0	-0.517632	0	0	0	0	0
TRG-AS1	0	0.501481	0	0	0	-0.532304	-0.538996	-0.557786	-0.500129	0	-0.540798	-0.528185	-0.539511	0	-0.516088	0	-0.546718	-0.523552	0	0
SCNN1B	0	0	0	0.530722	0	-0.526851	0	-0.55029	-0.56085	0	0	0	-0.556471	0	-0.546169	0	0	0	0	-0.54398
IGKV2-30	0.527057	0.557244	0.507111	0	0	0	0	0	0	0	-0.522523	0	-0.514028	0	0	0	0	0	0	0
AC012181.1	0	0	0	0	0	0	0	-0.510425	0	0	0	0	0	0	0	0	0	0	0	0
MYOM1	0	0	0	0	0	-0.585071	-0.573745	-0.616988	-0.64453	0	0	-0.560103	-0.596654	-0.538996	-0.600257	-0.535393	-0.584556	0	0	-0.584299
ATG9B	-0.509256	0	0	0	0	0.502445	0	0	0	0	0.553411	0.508366	0.558816	0	0.514801	0	0	0.507079	0	0
MIR4713HG	0	0	0	0	0	0	0	0	0.535825	0	0	0	0	0	0	0	0	0	0	0
SEMA3A	0	0	0	0	0	0	0	0	0	0	0	0	0	0	0.508366	0	0	0	0	0
GRIA3	0	0	0	0	0	0	0	-0.512358	-0.507981	0	0	0	-0.512873	0	0	-0.506437	-0.502575	0	0	0
KCNN4	0	0	0	0	-0.515725	0	0	0	0	0	0	0	0	0	0	0	0	0	0	0
FAP	0	0	0	0	0	0.563449	0.500901	0.558044	0.542085	0	0	0.518404	0.576062	0	0.551609	0	0.519176	0	0.519691	0.585328
RANBP17	0	0	0	0	0	0.5287	0.56834	0.554955	0.557786	0	0	0.540798	0.518147	0.534363	0.526898	0	0.577091	0	0	0.55444
DUSP26	0	0	0	0	0	-0.524743	0	0	-0.599485	0	0	0	-0.548712	0	-0.503609	-0.53299	0	0	0	-0.543042
WDR62	0	0	0	0	0	0.506049	0.519691	0	0	0	0	0.527671	0.525354	0.512999	0.511969	0.501931	0.527671	0.50296	0	0
DHCR7	0	0	0	0	0	0.54955	0.536937	0.558044	0.632947	0	0	0.50399	0.51094	0	0.541828	0	0.531532	0	0	0.556499
SCNN1G	0	0	0	0.576299	0	0	0	-0.533214	0	0	-0.526425	-0.501357	-0.50658	0	-0.511541	0	-0.50658	0	0	0
LINC02320	0	0	0	0	0	0.553093	0.53866	0.562372	0.59665	0	0	0.523712	0.527578	0	0.554382	0	0.536598	0	0.514691	0.579897
TTYH3	0	0	0	0	0	0	0	0	0	0	0	0	0.527671	0	0.511454	0	0	0	0	0
MYOC	0	0	0	0	0	-0.541314	-0.553119	-0.57527	-0.506296	0	0	-0.5376	-0.538395	-0.574076	0	-0.567046	-0.559353	0	0	-0.523142
LTBP4	0	0	0	0	0	0	0	0	-0.50888	0	0	0	0	0	0	0	0	0	0	0
ITPKA	0	0	0	0	0	-0.553668	-0.502703	-0.537194	-0.595624	0	0	-0.518147	-0.584299	0	-0.531274	0	-0.516088	0	-0.501158	-0.588417
SIX4	0	0	0	0	0	0	0	0	0	0	0	0	0.506081	0	0.503379	0	0	0	0	0.503121
LINC02195	0	0	0	0	0	0.515326	0	0	0.507708	0	0	0	0.537637	0	0.502538	0.555594	0	0	0.506619	0
SP2-AS1	0	0	0	0	0	0	0	0	0	0	0	0	0	0	0	0	0	0	0	0.529472
DPF3	0	0	0	0	0	0	0	0	0	0	0	0	-0.54852	0	0	0	0	0	0	0
HIGD1A	0	0	0	0	0	-0.543629	-0.508623	-0.564479	0	0	-0.507593	-0.521236	-0.54955	0	-0.529987	0	-0.514028	0	0	-0.529215
HJURP	0	0	0	0	0	0	0	0	0.509395	0	0	0	0	0	0	0	0	0	0	0
AQP8	0	0	0	0	0	-0.538918	0	-0.535052	-0.541238	0	0	-0.507217	-0.549485	0	-0.531701	0	0	-0.500258	-0.521392	-0.537887
ACSF2	0	0	0	0	0	-0.59897	-0.536422	-0.58018	-0.628057	-0.593822	0	-0.556757	-0.614672	0	-0.621622	-0.573745	-0.557272	-0.531274	-0.514028	-0.586873
ADAMTS4	0	0	0	0	0	0.615444	0.555985	0.595109	0.598713	0.522265	0	0.577091	0.623166	0	0.60103	0.502445	0.572973	0.532046	0.603604	0.61982
LINC01705	0	0	0	0	0	0.513401	0	0.522312	0	0	0	0	0.53956	0	0.537835	0	0	0	0	0.509377
SLAMF7	0	0.509981	0	0	0	0	0	0	0	0	0	0	-0.50296	0	0	0	0	0	0	0
P2RY13	0	0.561494	0	0	0	0	0	-0.500901	0	0	-0.532304	0	0	0	0	0	0	0	0	0
IGHG3	0	0	0	0	-0.512286	0	0	0	0	0	0	0	0	0	0	0	0	0	0	0
C5orf30	0.512739	0	0.542506	0	0	-0.573488	-0.542342	-0.587902	0	0	0	-0.55547	-0.528443	-0.503218	-0.570656	0	-0.562934	-0.507079	-0.572973	-0.596396
STK3	0	0	0	0	0	0	0	0	0.506049	0	0	0	0.51094	0	0	0.529987	0	0	0	0
PLEKHG4	0	-0.548358	0	0	0	0	0	0	0	0	0	0	0	0	0	0	0	0	0	0
TMEM246	0	0	0	0	0	-0.562677	-0.536422	-0.546976	-0.515573	0	0	-0.563192	-0.571943	-0.519691	-0.570656	0	-0.551866	-0.559073	-0.578378	-0.552124
AC007384.1	0	0	0	0	0	0	0	0	0	0	0	0	-0.533076	0	0	0	0	0	0	0
FAM187B2P	0	0.502049	0	0	0	0	0	0	0	0	0	0	0	-0.510163	0	0	0	0	0	0
AC007608.4	-0.586073	-0.597815	-0.538809	0	0	0.51495	0.568729	0.532226	0	0	0.631148	0.581269	0.558419	0.577368	0.51272	0	0.557026	0.621673	0	0
AKR1C2	0	0	0	0	0	-0.51094	0	-0.511197	-0.564221	-0.540026	0	0	-0.529987	0	-0.538481	0	-0.505019	0	0	-0.528185
MPPED1	0	0	0	0	0	-0.606517	-0.601978	-0.599364	-0.5951	0	-0.533196	-0.616422	-0.644072	-0.618623	-0.574603	-0.562497	-0.62385	-0.540762	-0.59111	-0.61711
MTHFD2	0	0	0	0	0	0	0	0	0.507851	0	0	0	0	0	0	0	0	0	0	0
AC073283.2	0	0	0	0	0	-0.556193	-0.517547	-0.543137	-0.590139	0	-0.514674	-0.537131	-0.60659	-0.507624	-0.542615	-0.527731	-0.530603	0	-0.524597	-0.569249
AC087379.1	0	0	0	0	0	-0.55232	0	-0.533763	-0.571392	0	0	-0.519846	-0.59897	0	-0.540722	-0.538918	-0.511341	0	-0.55464	-0.550774
AC112777.1	0	0	0	0	0	0	0	0	0.562162	0.548263	0	0	0	0	0	0	0	0	0	0.50991
CNTN3	0	0	0	0	0	0	0	-0.509138	0	0	0	0	-0.503218	0	0	0	0	0	0	0
ZP3	-0.518931	0	0	0	-0.580518	0	0	0	0	0	0	0	0	0	0	0	0	0	0	0
KCTD4	0	0	0	0	0.576453	-0.582652	-0.587554	-0.591037	-0.675397	0	-0.50629	-0.569495	-0.552468	-0.580717	-0.590908	-0.523574	-0.583168	-0.594906	-0.576848	-0.559821
SERTAD4	0	0	0	0	0	0	0	-0.508623	-0.516602	0	0	0	-0.525354	-0.582754	0	0	0	0	-0.507851	-0.551094
NTN4	0	0	0	0	0	0	0	0	0	0	0	0	0	-0.50888	0	0	0	0	0	0
LRRC8E	0	0	0	0	0	0.539949	0.521392	0.536598	0.625258	0.519588	0	0.525258	0.566238	0.532732	0.532475	0.57964	0.525774	0	0.537887	0.591753
AC005358.2	0	0	0	0	0	-0.522818	0	-0.520709	-0.518863	0	0	0	-0.537055	0	0	0	-0.503835	0	0	-0.522554
HAPLN1	0	0.513844	0	0	0.536773	0	0	0	0	0	0	0	0	0	0	0	0	0	0	0
AC093673.1	0	0	0	0	-0.520127	0	0	0	0	0	0.549807	0.502188	0.511454	0	0	0	0	0.514028	0	0
RHPN1	-0.64302	-0.607856	-0.622563	0	-0.504858	0.64453	0.653024	0.647362	0.569112	0	0.609781	0.64556	0.612355	0.629344	0.621622	0.508366	0.667696	0.607465	0.57529	0.613385
LPAL2	0	-0.501867	0	0	0	0	0.500129	0	0	0	0.564994	0.511454	0.516345	0	0	0	0	0.51583	0	0
GFI1B	0	0	0	0	0	-0.580695	-0.546718	-0.572458	-0.673102	-0.578121	0	-0.537452	-0.579665	-0.517889	-0.536422	-0.582754	-0.555212	0	-0.558559	-0.645817
IGLV2-8	0	0	0	0	0	-0.507851	0	-0.507079	0	0	-0.533333	-0.50399	-0.565508	0	-0.503732	0	0	-0.514801	0	0
CPNE1	-0.540085	-0.52067	-0.536457	0	0	0.530502	0.555212	0.573745	0	0	0.533076	0.564479	0.541055	0.564479	0	0	0.556242	0.525097	0	0.500386
AC021491.4	0	0	0	0	0	0	0	0	-0.509127	0	0	0	-0.509772	0	0	0	0	0	0	-0.509127
SLC25A20	0.543052	0	0	0	0	-0.558559	-0.550064	-0.55444	-0.524582	0	-0.56139	-0.568855	-0.605663	-0.570399	-0.562934	-0.512741	-0.563964	-0.578378	0	-0.537967
VSIR	0	0	0	0	0	0	0	0	-0.517889	0	0	0	0	0	0	0	0	0	0	0
ACVRL1	0	0	0	0	0	0	0	0	-0.505534	0	0	0	-0.509138	0	0	0	0	0	0	0
DAO	0	0	0	0	0	0	0	0	0	0	0	0	-0.52229	0	0	-0.502517	0	0	0	0
SLC6A19	0	0	0	0	0.50602	0	0	0	0	0	0	0	0	0	0	0	0	0	0	0
FER1L6	0	0	0.521403	0	0	0	0	0	0	0	-0.500257	0	0	0	0	0	0	0	0	0
LDHD	0	0	0	0	0	0	0	0	0	0	0	0	-0.520463	0	-0.507079	0	0	0	0	-0.53462
KIF14	0	0	0	0	0	0	0	0	0.548263	0	0	0	0	0	0	0.509395	0	0	0	0
LRRC66	0	0	0	0	0.53581	0	0	0	0	0	0	0	0	0	0	0	0	0	0	0
CCDC150	0	0	0	0	0	0.542857	0.515058	0.512227	0.543115	0	0	0.518662	0.544916	0	0.507593	0	0.537967	0	0.531274	0
RNF112	0	0	0	0	0	0	0	0	-0.558559	0	0	0	-0.500386	0	0	0	0	0	0	-0.528443
TMEM72	0	0	0	0	0	-0.521056	0	-0.551449	-0.505473	0	0	-0.511011	-0.554153	0	-0.51964	0	0	0	-0.517321	-0.57463
TMEM171	0	0	0	0	0	0	0	0	0	0	0	0	-0.50888	0	0	0	0	0	0	0
GFRA2	0	0	0	0	0	0	0	-0.527549	-0.525747	0	0	0	-0.50309	0	-0.503347	0	-0.511071	0	0	0
AC012501.2	0	0	0	0	0	0.509407	0.503578	0.505112	0.584568	0	0	0	0.532722	0	0	0	0	0	0	0
IGKV2-28	0.542536	0.535351	0.514962	0	0	-0.549292	-0.524839	-0.575804	-0.500386	0	-0.544402	-0.545174	-0.56731	-0.522008	-0.505277	0	-0.545431	-0.558044	-0.547233	-0.530502
PAQR8	0.567044	0	0.617929	0	0.50307	-0.641956	-0.605148	-0.653282	-0.562934	0	-0.569884	-0.620077	-0.606178	-0.569369	-0.642214	-0.503732	-0.613385	-0.575547	-0.589704	-0.647876
COL8A1	0	0	0	0	0	0.549807	0	0.522265	0.500644	0	0	0.515058	0.572716	0	0.571686	0	0.508366	0	0	0.529472
CA3-AS1	0	0	0	0	0	-0.640154	-0.590991	-0.641441	-0.643501	0	0	-0.598713	-0.664607	-0.558301	-0.635779	-0.575804	-0.597426	-0.532819	-0.587387	-0.647876
ZNF503	0	0	0	0	0	0	0	0.501673	0	0	0	0	0	0	0	0	0	0	0	0
CDH22	0	0	0	0	0	-0.513724	0	-0.531323	-0.500654	0	0	0	-0.505701	0	0	-0.520453	0	0	-0.506348	-0.51023
KCNS3	0.517512	0.527109	0	0	0	0	0	-0.527156	0	0	0	0	0	0	0	0	0	0	0	0
FAM92A1P1	0	0	0	0	0	0	0	0	0.510715	0	0	0	0	0	0	0	0	0	0	0
CREB3L3	0	0	0	0	0	0	0	-0.510041	-0.506952	-0.504377	-0.521627	0	-0.515448	0	-0.523944	0	0	0	0	-0.549176
ENPP1	0	0	0	0	0	0	0	0	-0.503732	0	0	0	0	0	0	0	0	0	0	0
SUCLG2	0.54718	0.521056	0.549327	0	0	-0.545431	-0.50991	-0.539768	0	0	-0.541055	-0.532046	-0.552381	0	-0.531789	0	-0.530759	-0.545689	-0.532561	-0.513514
LTK	0	0	0	0	0	-0.556242	-0.519434	-0.555727	-0.630116	0	0	-0.526641	-0.588417	0	-0.536937	-0.507336	-0.527928	0	-0.530245	-0.566795
IGHD2-2	0	0	0	0	0	-0.593414	-0.552874	-0.610827	-0.547432	0	0	-0.572192	-0.564301	-0.505259	-0.593958	-0.575184	-0.56675	-0.582531	-0.56022	-0.590693
CNGA3	0.628497	0	0.625761	0	0.52808	0	0	0	0	0	0	0	0	0	0	0	0	0	0	0
VPS9D1-AS1	0	0	0	-0.531757	-0.514075	0.526384	0.537709	0.532046	0	0	0	0.532046	0.525869	0.548777	0.543115	0	0.552638	0	0	0
IGLV7-46	0	0.529075	0	0	0	-0.537744	-0.516764	-0.555892	0	0	-0.543149	-0.54405	-0.565931	0	-0.536843	0	-0.541476	-0.545466	-0.546367	0
MFSD4A	0	0	0	0	0	0	0	-0.50888	0	0	0	0	0	0	0	0	0	0	0	-0.512227
DLGAP1-AS2	0	0	0	0	0	0	0	0	0	0	0	0	0	0	0	0	0	0.510682	0	0
UNC79	0	0.507405	0	0	0	-0.512999	-0.530245	-0.54852	0	0	0	-0.527671	-0.515573	0	0	0	-0.52278	-0.513256	0	0
TSPAN1	0	0	0	0	0	-0.529215	0	-0.53462	-0.504247	0	0	0	-0.531274	0	-0.539768	0	0	0	0	-0.536165
ZNF575	0	0	0	0	0	0	0	0	-0.501158	0	0	0	0	0	0	0	0	0	0	-0.500129
HDAC9	0	0	0	0	0	0	0	-0.516088	0	0	0	0	0	0	0	0	-0.500129	0	0	0
AC003965.2	0	0	0	0	0	0.520217	0	0.51589	0.564279	0.559034	0	0	0	0	0.563361	0	0	0	0.517595	0.562968
MT1CP	0	0	0	0	0	-0.522915	0	-0.501851	-0.528569	0	0	-0.505809	-0.513443	0	-0.555712	0	0	0	0	-0.509202
SRCIN1	0	-0.510625	0	0	0	0	0	0	0	0	0	0	0	0	0	0	0	0	0	0
GNE	0	0	0	0	0	0	-0.515573	-0.550322	0	0	-0.564736	-0.534363	-0.509395	-0.539768	0	0	-0.518147	-0.509138	-0.505019	0
TBC1D16	0	0	0	0	0	0	0	0	0	0	0	0.509138	0.555985	0	0	0	0	0	0	0
MMP13	0	0	0	0	0	0	0	0	0	0	0	0	0.510235	0	0	0	0	0	0	0
RAB37	0	0	0	0	0	0	0	0	-0.509138	0	0	0	0	0	0	0	0	0	0	0
MELK	0	0	0	0	0	0	0	0	0.500129	0	0	0	0	0	0	0	0	0	0	0
PPARGC1A	0.541117	0	0.552803	0	0	-0.623938	-0.578893	-0.605663	-0.608237	0	-0.532561	-0.59305	-0.608237	-0.585843	-0.620335	-0.552638	-0.603861	-0.532304	-0.606692	-0.634749
TRIM59	0	0	0	0	0	0	0	0	0.501158	0	0	0	0	0	0	0	0	0	0	0
CCDC68	0	0	0	0	0	-0.514801	-0.515058	-0.540798	0	0	0	-0.524324	-0.502445	0	0	0	-0.511454	0	0	0
MT-TV	0	0	0	0	0	-0.554183	-0.540283	-0.576577	-0.566281	0	0	-0.557529	-0.577606	-0.535135	-0.553668	-0.562162	-0.560103	0	-0.505019	-0.559588
CYP4X1	0	0	0	0	0	0.532819	0	0.527413	0.526641	0	0	0.511969	0.532819	0	0	0	0	0	0.500129	0
CDH6	0	0	0	0	0	0.529215	0	0.525097	0	0	0.517117	0.514801	0.525354	0	0.509395	0	0	0.529472	0.504247	0
AC092652.1	0	0	0	0	0	-0.644377	-0.584157	-0.620501	-0.68722	0	-0.605512	-0.616389	-0.697434	-0.567311	-0.652203	-0.643316	-0.586943	-0.589197	-0.584422	-0.600472
ASTN1	0	0	0	0.535208	0	0	0	0	0	0	0	0	0	0	0	0	-0.506055	0	0	0
LINC02033	0	0	0	0	0	0	0	0	-0.554641	0	0	0	0	0	0	-0.509691	0	0	0	-0.526482
CNTN4	0	0	0	0	0.512837	0	-0.512484	0	-0.535393	0	0	0	0	-0.518919	0	-0.505792	-0.526641	0	0	-0.514286
CFAP74	0	0	0	0	0	0.574672	0.552027	0.544392	0.564579	0	0	0.552674	0.568331	0.559144	0.549309	0.582695	0.53831	0	0	0.51243
BHLHE40	0	0	0	0	0	0.661519	0.616988	0.647104	0.640412	0.540283	0.609266	0.638867	0.695495	0.525097	0.661519	0.564479	0.621879	0.590476	0.583269	0.603346
SAMD10	0	0	0	-0.500678	0	0	0.518919	0	0	0	0	0.512741	0	0.520463	0	0	0.520463	0	0	0
COL19A1	0	0	0	0	0.526281	0	0	0	0	0	0	0	0	0	0	0	0	0	0	0
AP002761.4	0	0	0	0	0	0	0	0	0	0	0	0	0	0	0	0	0	0	0	-0.530502
IGHV3-15	0	0.511011	0	0	0	0	0	0	0	0	-0.551094	0	-0.5287	0	0	0	0	0	0	0
LINC02362	0	0	0	0	0	0	0	0	-0.512741	0	0	0	0	0	0	0	0	0	0	0
CXorf21	0	0.534836	0	0	0	0	0	0	0	0	0	0	0	0	0	0	0	0	0	0
JPH1	0	0	0	0	0	0.501931	0	0	0.541313	0	0	0	0.52175	0	0.528958	0.525354	0	0	0	0
CA1	0	0	0	0	0	-0.596049	-0.553832	-0.620632	-0.559882	0	-0.531952	-0.573782	-0.60094	-0.537358	-0.575841	0	-0.576742	-0.506854	-0.580604	-0.60094
CALU	0	0	0	0	0	0.557014	0	0.545689	0.58018	0.526641	0	0.519691	0.604633	0	0.578893	0	0.517117	0	0.503732	0.578378
SUGCT	0	0	0	0	0	0	0	0	-0.514028	0	0	0	-0.519949	0	0	0	0	0	0	0
MAGI3	0	0	0	0	0.511323	0	0	0	0	0	0	0	0	0	0	0	0	0	0	0
LGALS7B	0	0	0	0	0	0	0	0	0.523175	0	0	0	0	0	0	0	0	0	0	0.510239
PADI2	0	0	0	0	0	0	0	0	-0.529987	0	0	0	-0.518404	0	0	0	0	0	0	-0.520721
GIMAP6	0	0.529685	0	0	0	0	0	0	0	0	0	0	0	0	0	0	0	0	0	0
FOXS1	-0.563046	-0.532131	-0.570178	0	0	0.586358	0.6	0.599743	0	0	0.681081	0.609266	0.587902	0.557272	0.589704	0	0.597169	0.620335	0.517375	0
CHST5	0	0	0	0	0.516253	0	0	0	0	0	0	0	0	0	0	0	0	0	0	0
CPAMD8	0	0	0	0	0	0	0	0	-0.50296	0	0	0	0	0	0	0	0	0	0	0
GPR15	0.532225	0	0.530286	0	0	-0.50206	0	-0.524974	0	0	-0.507981	0	-0.526262	-0.521627	0	-0.5	0	0	-0.500515	0
HPGDS	0	0.524791	0	0	0	-0.538996	-0.527156	-0.521493	-0.571686	0	0	-0.52973	-0.571943	-0.515573	-0.501416	-0.514801	-0.551094	-0.51094	0	0
AL137060.1	0	0	0	0	-0.548603	0	0	0	0	0	0	0	0	0	0	0	0	0	0	0
EPHX2	0	0	0	0	0	-0.551351	-0.508366	-0.526126	-0.591248	-0.590219	0	-0.511454	-0.557786	0	-0.568597	0	-0.528185	0	-0.524582	-0.599228
AL096816.1	0	0	0	0	0	-0.524324	0	-0.549035	0	0	0	-0.510425	-0.510682	0	-0.548263	0	-0.50888	-0.51686	0	0
AC005165.1	0	0	0	0	0	-0.554068	-0.521112	-0.548146	-0.529609	0	0	-0.540937	-0.585221	0	-0.546344	-0.511586	-0.540937	0	0	-0.575438
PAQR5	0.540601	0	0.558595	0	0	-0.664607	-0.623166	-0.649163	-0.568082	0	-0.604118	-0.6574	-0.666152	-0.585328	-0.618533	-0.586615	-0.630116	-0.65843	-0.641441	-0.603861
COL4A6	0.541644	0.508824	0.522562	0	0	-0.55896	-0.544542	-0.604274	-0.542225	0	0	-0.533728	-0.535015	-0.551493	-0.527806	0	-0.559217	0	-0.591658	-0.601699
GPCPD1	0	0	0	0	0	0.618275	0.583784	0.605663	0.574775	0.503732	0.593565	0.607722	0.662033	0.514286	0.603089	0	0.613642	0.612613	0.579665	0.589447
WDR35	0	0	0	0	0	0	0	0	0	0	0	0	0.510682	0	0	0	0	0	0	0
IGKV2D-30	0	0.502383	0	0	0	0	0	0	0	0	0	0	0	0	0	0	0	0	0	0
CHL1	0	0	0	0	0.50362	0	0	0	0	0	0	0	0	0	0	0	0	0	0	0
TEF	0	0	0	0	0	-0.590991	-0.551609	-0.566281	-0.563964	-0.579408	0	-0.561133	-0.614929	0	-0.604376	0	-0.574517	-0.514801	0	-0.584813
JCHAIN	0.585877	0.6085	0.538387	0	0	-0.596911	-0.56242	-0.610296	-0.573488	0	-0.564994	-0.576834	-0.615959	-0.525869	-0.565251	0	-0.58018	-0.583012	-0.585328	-0.582754
MT-TL1	0	0	0	0	0	0	0	0	0	0	0	0	0	0	0	-0.530245	0	0	0	-0.50991
AL136309.2	0.581208	0.543649	0.526838	0	0.589255	-0.607217	-0.60232	-0.589949	-0.550516	0	-0.638145	-0.631702	-0.65799	-0.614176	-0.604382	-0.532217	-0.625258	-0.604382	-0.569588	-0.546908
BMP5	0	0	0	0	0	-0.509042	0	-0.519596	-0.515477	0	0	0	-0.502092	0	0	0	0	0	0	-0.506081
SNHG17	0	0	0	0	0	0.514286	0.538481	0.511969	0	0	0.55444	0.548005	0.519434	0.522008	0	0	0.544659	0.550064	0	0
CAPN5	0	0	0	0	0	0	0	0	0	0	0	0	-0.533333	0	0	0	0	0	0	-0.530502
NME2	-0.63025	-0.644559	-0.619988	0	-0.511461	0.554955	0.555985	0.552124	0.533848	0	0.560103	0.544916	0.535907	0	0.525611	0	0.548777	0.530759	0.512227	0.560103
IL1R2	0.570914	0.533291	0	0	0	-0.666924	-0.646075	-0.675161	-0.597941	0	-0.667954	-0.672072	-0.717117	-0.608752	-0.649163	-0.558559	-0.658945	-0.62471	-0.614157	-0.618018
SSTR1	0.526154	0	0.566832	0	0.60638	0	0	0	0	0	0	0	0	0	0	0	0	0	0	0
AL359736.2	0	0	0	0	0	0	-0.510223	-0.539661	0	0	-0.543788	-0.515725	0	-0.597851	0	0	-0.506509	0	0	0
C4orf48	0	0	0	0	-0.517514	0	0	0	0	0	0	0	0	0	0	0	0	0	0	0
COL22A1	0	0	0	0	0	0	0	0	0.515315	0	0	0	0.510682	0	0.527928	0	0	0	0.501416	0.506564
CCNE1	0	0	0	0	-0.522328	0	0	0	0	0	0	0	0	0	0	0	0	0	0	0
KCNJ8	0	0	0	0	0	0	0	0	0	0	0	0	0.513256	0	0	0	0	0	0	0.526898
AC073254.1	0	0	0	0	0.519027	0	0	-0.508623	0	0	0	0	0	0	0	0	0	0	0	0
DNAAF4	0	0	0	0	0	0	0	0	0	0	0	0	0	0	0	0.51931	0	0	0	0
HHLA2	0	0	0	0	0	0	0	-0.507336	0	0	0	0	0	0	0	0	0	0	0	0
AC026369.2	0	-0.521882	0	0	0	0.547617	0.554362	0.572261	0.531274	0	0	0.526864	0.515191	0	0.516488	0	0.56396	0	0.55514	0.583416
ECI2	0	0	0	0	0	-0.536937	0	-0.520978	-0.516345	0	0	-0.514028	-0.596396	0	-0.544402	0	-0.509395	0	0	-0.512741
TREM1	0	0	0	0	0	0	0	0	0.522523	0.518404	0	0	0.51686	0	0.519691	0	0	0	0.525869	0.550837
NAALADL1	0	0	0	0	0	0	0	-0.503475	-0.553668	0	0	0	-0.514543	0	-0.504505	-0.512484	-0.504505	0	0	0
PIK3CG	0.571301	0.606954	0.555377	0	0	0	0	0	0	0	-0.558816	0	0	0	0	0	0	-0.512227	0	0
MMS22L	0	0	0	0	0	0	0	0	0.551866	0	0	0	0	0	0	0	0	0	0	0
WNT2	0	0	0	0	0	0.622939	0.582217	0.625516	0.590722	0	0.543042	0.603609	0.64433	0.512114	0.598454	0.535825	0.588145	0.567784	0.583248	0.56933
NEURL1B	0	0	0	0	0.520953	0	0	0	0	0	0	0	0	0	0	0	0	0	0	0
TMEM56	0	0	0	0	0	-0.546203	0	-0.539768	0	0	0	-0.506049	-0.534363	0	-0.523295	0	0	0	-0.525869	-0.532561
SPNS2	0	0	0	0	0	0.517632	0.50399	0.530502	0.517889	0	0.500644	0.51686	0.562162	0	0.504505	0	0.509653	0	0.510167	0.514286
IQGAP2	0.569108	0.534707	0.577	0	0	0	0	-0.503475	0	0	-0.514286	0	0	0	0	0	-0.50296	0	0	0
CNTN1	0	0	0	0	0.538699	0	-0.506306	-0.507336	0	0	0	0	0	-0.520463	0	0	-0.508366	0	0	0
LXN	0	0	0	0	0.539386	0	0	0	0	0	0	0	0	0	0	0	0	0	0	0
ACAA2	0	0	0	0	0	-0.538224	-0.512227	-0.528443	-0.547233	-0.53565	0	-0.515573	-0.558301	0	-0.546976	0	-0.535135	0	0	-0.595624
ZC3H12D	0	0.508049	0	0	0	0	0	0	0	0	0	0	-0.509653	0	0	0	0	0	0	0
SLC47A1	0	0	0	0	0	0	0	0	-0.502188	0	0	0	0	0	0	0	0	0	0	0
PTMAP2	0	0	0	0	0	0	0	0	0.510425	0	0	0	0	0	0	0	0	0	0	0
SCN3B	0	0	0	0	0.516195	0	0	0	0	0	0	0	0	0	0	0	0	0	0	0
GPR82	0	0.529298	0.517408	0	0.533609	0	0	0	0	0	-0.541313	0	0	0	0	0	0	0	0	0
LRRN2	0	0	0	0	0	-0.52278	0	0	-0.594852	0	0	0	-0.575032	0	-0.512999	-0.580695	0	0	0	-0.514543
ABHD3	0	0	0	0	0	-0.592793	-0.599485	-0.631403	-0.526126	0	-0.633205	-0.613127	-0.615444	-0.580438	-0.569627	0	-0.585586	-0.569369	-0.535907	-0.547748
RNASE1	0	0	0	0.54356	0	0	0	-0.513256	-0.516602	0	0	0	-0.525354	0	-0.507593	0	-0.512741	-0.51686	0	0
SULT1A1	0	0	0	0	0	-0.506306	0	0	-0.505534	0	0	0	-0.56139	0	-0.511454	0	0	0	0	-0.514286
CDKL1	0	0	0	0	0	-0.526641	-0.501158	-0.517117	0	0	-0.580952	-0.533848	-0.602574	0	-0.546203	0	-0.516602	-0.545946	0	0
SPOCK3	0	0	0	0	0.500771	0	0	0	0	0	0	0	0	0	0	0	0	0	0	0
CAPN13	0	0	0	0	0	-0.504022	0	-0.502864	-0.508141	0	0	0	-0.519338	0	-0.518309	0	0	0	0	-0.516764
LINC02292	0	0	0	0	0	0	0	0	-0.516738	0	0	0	0	0	0	0	0	0	0	-0.500227
IGKJ5	0.525285	0	0	0	0	0	0	0	0	0	0	0	0	0	0	0	0	0	0	0
TENT5C	0.506935	0.611204	0	0	0	-0.540541	-0.523037	-0.571171	-0.515573	0	-0.502445	-0.517889	-0.539254	0	-0.505019	0	-0.533591	-0.511454	-0.526126	-0.535135
RAB3C	0	0	0	0	0.525903	0	0	0	0	0	0	0	0	0	0	0	0	0	0	0
ADAMTS6	0	0	0	0	0	0.558044	0	0.559588	0	0	0	0.524067	0.582754	0	0.552124	0	0.505019	0	0	0.545946
SLC9A2	0.525251	0	0.544308	0	0	-0.570914	-0.545946	-0.575547	0	0	-0.552381	-0.563964	-0.583784	-0.549035	-0.537194	0	-0.550322	-0.549292	-0.555727	-0.543887
TTC28	0	0	0	0	0.512424	0	0	0	0	0	0	0	0	0	0	0	0	0	0	0
AKR1E2	0	0	0	0	-0.659617	0	0	0	0	0	0	0	0	0	0	0	0	0	0	0
NUP62CL	0	0	0	0	0	0	0	0	0.501931	0	0	0	0	0	0	0.587645	0	0	0	0
AC107959.4	-0.518586	0	0	0	-0.541467	0	0	0	0	0	0	0	0	0	0	0	0	0	0	0
KDELC1	0	0	0	0	0	0	0	0	0	0	0	0	0.525354	0	0	0	0	0	0	0
ERFE	0	0	0	0	0	0	0	0	0	0	0	0	0.512094	0	0.500227	0	0	0	0	0.507451
BIN2	0	0	0	0	0	0	0	0	0	0	0	0	-0.503732	0	0	0	0	0	0	0
AC004687.2	0	-0.537189	0	0	0	0.537615	0.542249	0.52912	0	0	0.579188	0.532209	0.540704	0	0.557179	0	0.537872	0.544823	0	0
DSC2	0.501259	0	0.558208	0	0	-0.50888	0	-0.525354	0	0	0	-0.504505	0	0	0	0	0	0	0	0
PLK1	0	0	0	0	0	0	0	0	0.501158	0	0	0	0	0	0	0	0	0	0	0
E2F7	0	0	0	0	0	0	0	0	0.554183	0.529987	0	0	0	0	0	0	0	0	0	0
ABCC13	0	0	0	0	0	0	0	0	0	0	0	0	-0.514617	0	-0.515003	0	0	0	0	-0.50792
ETHE1	0	0	0	0	0	0	0	0	0	0	0	0	-0.519949	0	0	0	0	0	0	-0.534878
C17orf53	0	0	0	0	0	0.521236	0	0	0	0	0.512227	0.520206	0.539511	0	0.525097	0	0.514286	0.505792	0	0
BMF	0	0	0	0	0	-0.570142	-0.535907	-0.565508	-0.629601	-0.540541	0	-0.52973	-0.545174	0	-0.557014	-0.56834	-0.539768	0	-0.510167	-0.580438
AC009495.3	0	0	0	0	0.519573	0	0	0	0	0	0	0	0	0	0	0	0	0	0	0
GAS6-AS1	0	-0.549775	0	0	0	0	0	0	0	0	0	0	0	0	0	0	0	0	0	0
STYK1	0	0	0	0	0	0	0	-0.526384	0	0	0	0	0	0	0	0	0	0	0	-0.502703
EPB41L4B	0.563175	0	0.564386	0	0.523429	-0.646332	-0.619562	-0.65045	-0.549292	0	-0.563707	-0.63964	-0.641441	-0.5861	-0.647104	0	-0.635264	-0.593565	-0.615444	-0.654569
ZNF304	0.501775	0.524791	0	0	0.536498	0	0	-0.513514	0	0	-0.547748	-0.507851	-0.537967	-0.513771	0	0	-0.511197	0	0	0
CDKN2B-AS1	0	0	0	0	0	-0.557014	-0.513771	-0.562677	-0.573745	0	0	-0.530759	-0.56036	0	-0.56036	0	-0.532561	0	-0.521493	-0.578636
MIGA2	0	0	0	0	0	-0.523037	0	-0.507079	-0.553411	0	0	0	-0.56834	0	-0.540026	-0.558816	0	0	0	-0.545946
LINC01754	0	0	0	0	0	-0.543376	-0.504308	-0.548878	-0.546402	0	0	-0.516826	-0.586571	0	-0.524392	-0.561121	-0.502244	0	0	0
AL365181.3	0	0	0	0	0	0	0	0	0	0	0	0	0.508108	0	0	0	0	0	0	0
MAT1A	0	-0.528946	0	-0.519726	-0.681258	0	0	0	0	0	0	0	0	0	0	0	0	0	0	0
TNFRSF13B	0	0	0	0	0	-0.546344	0	-0.528321	-0.536303	0	0	-0.515448	-0.615602	0	-0.542482	0	-0.5	-0.523687	0	-0.512873
AC026336.4	0	0	0	0	0	0	0	0	0	0	0	0	0.542754	0	0	0	0	0	0	0
LRRC19	0.52164	0	0.557694	0	0.553968	-0.591763	-0.554698	-0.592021	-0.53565	0	-0.533333	-0.57529	-0.584299	-0.525611	-0.584041	0	-0.571943	-0.535135	-0.538224	-0.603346
FAM151A	0	0	0	0	0	-0.576577	-0.527928	-0.555212	-0.58121	0	0	-0.555727	-0.598456	0	-0.614672	0	-0.554955	0	-0.50991	-0.583012
THRB	0	0	0	0	0	-0.546461	-0.561133	-0.587645	-0.542085	0	0	-0.553925	-0.543629	-0.568597	0	0	-0.575032	0	-0.545689	-0.520206
AHRR	0.523574	0	0.550615	0	0	-0.549807	-0.544402	-0.584556	-0.532046	0	-0.533333	-0.551094	-0.545174	-0.629858	-0.510425	-0.553668	-0.543115	0	-0.505019	-0.551866
CD226	0	0.508564	0	0	0	0	-0.530759	-0.519691	0	0	-0.567568	-0.506821	0	0	0	0	-0.523037	-0.505277	0	0
PGM1	0	0	0	0	0	-0.57529	-0.544916	-0.553411	-0.537452	0	0	-0.570399	-0.628314	0	-0.6	0	-0.572458	-0.564994	-0.525354	-0.570142
PIGCP1	0	0	0.529764	0	0	-0.509653	-0.534363	-0.531532	0	0	-0.511969	-0.526126	0	-0.533848	0	0	-0.525354	0	0	0
LAX1	0.516351	0.533419	0	0	0	0	0	0	0	0	0	0	0	0	0	0	0	0	0	0
KLF15	0	0	0	0	0	-0.540541	-0.55444	-0.555727	0	0	-0.505277	-0.552124	-0.571686	-0.54749	-0.537194	-0.505277	-0.558301	0	0	0
NAT14	-0.514674	0	-0.539674	0	-0.517376	0	0	0	0	0	0	0	0	0	0.512999	0	0	0.536937	0	0
RILP	0	0	0	0	0	0	0	0	-0.531532	0	0	0	-0.538739	0	-0.52175	0	0	0	0	-0.504505
CITED2	0	0.519511	0	0	0	-0.626255	-0.609009	-0.629601	-0.571943	0	-0.502445	-0.622651	-0.665122	-0.527671	-0.609266	-0.528958	-0.629601	-0.583012	-0.559588	-0.58121
IGLV2-23	0	0.500837	0	0	0	0	0	0	0	0	-0.548005	0	-0.537452	0	0	0	0	-0.516345	0	0
POU2AF1	0	0	0	0	0	0	0	0	0	0	0	0	-0.522523	0	0	0	0	0	0	0
OXTR	0	0	0	0	0	0.572201	0.549035	0.564994	0.504505	0	0.502188	0.577864	0.623681	0	0.582239	0	0.570399	0.53668	0.54157	0.519949
FIBIN	0	0	0	0	0	0.536937	0	0.529987	0.503218	0	0	0.508108	0.530245	0	0.552381	0	0.50888	0	0.507593	0.521236
SNHG15	-0.564078	0	-0.626295	0	-0.546127	0.529215	0.530245	0.52381	0	0	0.557786	0.546203	0.534106	0.551609	0.50888	0	0.540283	0.532561	0	0.508623
ITGBL1	0	0	0	0	0	0.567289	0.503413	0.541919	0.535222	0.560721	0	0.524662	0.576562	0	0.578236	0	0.527238	0	0.53123	0.552737
IFITM3	-0.503194	0	-0.555634	0	0	0.647362	0.614672	0.640154	0.596139	0	0.57323	0.634749	0.65045	0.595109	0.621364	0.571943	0.618275	0.617503	0.647619	0.599743
RCSD1	0	0.503799	0	0	0	-0.560875	-0.568597	-0.583269	-0.532046	0	-0.562934	-0.564479	-0.58018	-0.537967	-0.58018	0	-0.58121	-0.530759	0	0
AL356273.3	0	0	0	0	0.583682	0	0	0	0	0	0	0	0	0	0	0	0	0	0	0
LINC01124	0	0	0	0	0	0.546461	0	0.546976	0.519434	0	0	0.513514	0.560618	0	0.558044	0.527928	0.51094	0	0.501158	0.515573
ANKRD13B	-0.584458	-0.586993	-0.547268	0	-0.506784	0.545689	0.532304	0.559588	0	0	0.583012	0.550322	0.554183	0	0.539254	0	0.54749	0.540798	0	0.518147
AF127936.1	0.538239	0.535309	0.510658	0	0	-0.612363	-0.619318	-0.636446	-0.500966	0	-0.599871	-0.627817	-0.624855	-0.560721	-0.589826	0	-0.632582	-0.559305	-0.555828	-0.56716
UGT1A8	0.676993	0.525515	0.682465	0	0.543657	-0.614681	-0.598197	-0.613007	-0.563941	0	-0.592016	-0.612492	-0.621507	-0.637862	-0.587122	-0.553767	-0.616356	-0.579266	-0.590728	-0.634772
FEV	0	0	0	0	0	-0.552537	-0.525903	-0.571077	-0.559588	0	-0.511019	-0.53452	-0.54392	-0.526947	-0.538437	0	-0.543137	0	-0.515458	-0.564549
RPL29P19	0	0	0	0	0	-0.522657	0	-0.540165	-0.590371	-0.55587	0	0	-0.518795	0	-0.534501	0	-0.510299	0	0	-0.579557
B3GALT4	0	0	0	0	0	-0.548005	-0.51583	-0.537194	-0.568597	0	0	-0.539768	-0.610296	0	-0.557786	-0.506564	-0.530759	0	0	-0.536165
MMP28	0	0	0	0	0	-0.561133	-0.524582	-0.553411	-0.573745	0	0	-0.543887	-0.627542	0	-0.569369	0	-0.543887	0	0	-0.539511
TTC22	0	0	0	0	0	0	0	0	0	0	0	0	0	0	0	0	0	0	0	-0.504505
CHP2	0	0	0	0	0	0	0	0	-0.501834	0	0	0	0	0	0	0	0	0	0	-0.512774
SLCO2B1	0.508998	0	0	0	0.514075	0	0	0	0	0	-0.526641	0	0	0	0	0	0	0	0	0
AC097358.2	0	0	0	0	0	0.565431	0.556233	0.592452	0.547321	0	0	0.531224	0.523175	0	0.57578	0	0.560544	0	0	0.591303
SLC27A6	0	0.505185	0	0	0	0	-0.511524	-0.539345	-0.500137	0	0	0	0	0	-0.528605	0	-0.510101	0	0	0
KCNE2	0	0	0	0	0	0	0	-0.50689	-0.540872	0	0	0	-0.515969	0	0	0	0	0	0	-0.536203
AC009133.3	0	0	0	0	0	0	0	0	0	0	-0.538145	0	0	0	0	0	0	0	0	0
GPR142	0.50044	0.552617	0.517062	0	0	0	0	0	0	0	0	0	0	0	0	0	0	0	0	0
LINC01978	0	-0.506761	0	0	-0.5409	0	0.501158	0	0	0	0	0.505277	0	0.549807	0	0	0	0.50399	0	0
SNORA71C	0	0	0	0	0	0.574397	0.559176	0.58291	0.528218	0	0.526541	0.571559	0.610514	0.523316	0.552855	0.555693	0.557112	0.538021	0	0
PODXL	0	0	0	0	0	0.559846	0	0.533848	0.572201	0	0	0.517889	0.582239	0	0.578378	0.502188	0.516602	0	0	0.57529
SPRR1B	0	0	0	0	-0.565721	0	0	0	0	0	0	0	0	0	0	0	0	0	0	0
AC026401.3	-0.500356	0	-0.51123	0	0	0	0	0	0	0	0.50888	0	0	0	0	0	0	0.510167	0	0
KIT	0.6149	0.573857	0.558723	0	0.579555	0	0	0	0	0	-0.503218	0	0	0	0	0	0	-0.510167	0	0
AC020656.2	0	0	0	0	0	0.505792	0.540026	0.520721	0	0	0	0.536165	0.534878	0.518147	0	0	0.529215	0	0	0
S100A3	0	0	0	0	0	0	0	0	0	0	0	0	0.503475	0	0	0	0	0	0	0
CARD14	0	0	0	0	0	0.557272	0.573745	0.5287	0.551866	0	0.546461	0.579923	0.620077	0.582239	0.538996	0.535135	0.582497	0.512227	0.541055	0.511969
PHOX2B	0	0	0	0	0.508838	0	0	0	0	0	0	0	0	0	0	0	0	0	0	0
IGKV2-24	0	0	0	0	0	0	0	0	0	0	-0.5287	0	-0.54157	0	0	0	0	0	0	0
INA	0	0	0	0	0.575763	0	0	0	0	0	0	0	0	0	0	0	0	0	0	0
CNGA1	0	0	0	0	0	-0.510682	0	-0.513514	-0.557529	-0.601287	0	0	-0.516345	0	-0.539511	0	0	0	0	-0.565766
BTBD16	0	0	0	0	0	0.55547	0.576062	0.558559	0	0	0	0.585328	0.57426	0.603089	0.540026	0.510167	0.591506	0.533848	0.555985	0.552124
CMBL	0.545503	0	0.561426	0	0.511461	-0.54955	-0.51583	-0.532819	0	0	-0.547233	-0.545431	-0.566795	-0.505534	-0.525611	-0.514543	-0.528958	-0.546976	0	-0.514286
SLC12A9-AS1	-0.514678	0	0	0	0	0	0.506179	0	0	0	0	0.500772	0	0.511329	0	0	0	0	0	0
PLS3-AS1	0	0	0	0	0	0.502517	0	0	0	0	0	0	0.561047	0	0	0.527563	0	0	0	0
RAD54L	0	0	0	0	0	0.500901	0	0	0.572716	0	0	0	0	0	0.52278	0	0	0	0	0
PLEKHN1	0	0	0	-0.502776	0	0	0	0	0	0	0	0	0	0	0	0	0	0	0	0
ADCY5	0	0	0	0	0	0	0	-0.51094	-0.512741	0	0	0	-0.512999	0	0	-0.507079	0	0	0	0
SHROOM3	0	0	0.541348	0	0	-0.504762	0	-0.522265	0	0	0	0	0	0	0	0	0	0	0	-0.511969
TMEM255B	-0.632959	0	-0.685244	0	0	0.569627	0.576577	0.587902	0	0	0.551351	0.585071	0.563192	0.59897	0.525611	0	0.577349	0.526126	0.54749	0.559331
VIP	0	0	0	0	0.549428	0	0	0	0	0	0	0	0	0	0	0	0	0	0	0
AC026356.1	-0.567726	0	-0.520659	0	0	0.610207	0.57005	0.614583	0.57597	0.568505	0.54405	0.577	0.640968	0	0.615097	0	0.576485	0.560654	0.527704	0.603642
HNRNPA1P33	0	0	0	0	0	0	0	-0.523407	0	0	0	0	0	0	0	0	0	0	0	-0.515846
AL359922.2	0	0	0	-0.558653	0	0	0	0	0	0	0	0	0.529351	0	0.502832	0	0	0	0	0
RAB42	0	0	0	0	0	0	0	0	0	0	-0.543115	0	0	0	0	0	0	0	0	0
ACTG1P22	0.50249	0	0	0	0	0	0	0	0	0	-0.515458	0	0	0	0	0	0	-0.505535	0	0
CAMK4	0.54331	0.554668	0	0	0	0	0	0	0	0	-0.530759	0	0	0	0	0	0	0	0	0
GNG7	0	0	0	0	0	0	0	0	-0.505277	0	0	0	-0.531274	0	0	0	0	0	0	0
PCSK6	0.511578	0	0.520239	0	0	0	0	-0.503732	0	0	0	-0.506306	-0.505019	-0.516345	0	0	0	0	-0.529472	0
SH2D1B	0	0	0	0	0	-0.527366	-0.546426	-0.559305	0	0	-0.552994	-0.552479	-0.538442	0	-0.511397	0	-0.538699	-0.518996	0	0
AC016355.1	0	0	0	0	0	0	0	0	0	0	0	0	-0.523552	0	0	0	0	0	0	0
IGKV5-2	0.510735	0	0	0	0	-0.529382	-0.514242	-0.54258	-0.545686	0	-0.508548	-0.530029	-0.55345	-0.60107	-0.512301	-0.52964	-0.537275	0	-0.547498	0
IGHJ5	0	0	0	0	0	0	0	0	0	0	0	0	-0.507663	0	0	0	0	0	0	0
HSD17B2	0	0	0	0	0	0	0	0	-0.527671	0	0	0	0	0	0	0	0	0	0	0
LINC01954	0	0	0	0	0	-0.502776	0	0	-0.502252	0	0	0	-0.53097	0	-0.510382	0	0	0	0	-0.510513
CADM4	0	0	0	0	0	0	0	0	0	0	0	0	0	0	0.570914	0	0.503475	0	0	0
ITGA6-AS1	0	0	0	0	0	0	0	-0.533496	-0.569535	0	0	0	-0.559882	0	0	0	0	0	0	0
TCF21	0	0	0	0	0.554793	0	0	0	0	0	0	0	0	0	0	0	0	0	0	0
MEP1A	0	0	0	0	0.537323	0	0	0	0	0	0	0	0	0	0	0	0	0	0	0
AL365356.5	0	0	0	-0.503456	0	0	0	0	0	0	0	0	0	0	0	0	0	0	0	0
AQP9	0	0	0	0	0	0	0	0	0.524324	0	0	0	0.521493	0	0	0	0	0	0.501673	0.514286
LGALS9C	0	0	0	0	0	0	0	0	-0.501158	0	0	0	-0.533076	0	0	0	0	0	0	-0.516602
CFAP54	0	0	0	0	0	0	0	0	0	0	0	0	-0.506306	0	0	0	0	0	0	0
CKB	0	0	0	0.60598	0	-0.610039	-0.559331	-0.612613	-0.6139	0	0	-0.583269	-0.626255	-0.5426	-0.630888	-0.559846	-0.572458	-0.534363	-0.593565	-0.621879
FMO4	0	0	0	0	0.510223	-0.524582	-0.515315	-0.517889	0	0	-0.501416	-0.54157	-0.570399	-0.510682	-0.544402	0	-0.537709	-0.52278	0	0
CD180	0.556467	0.59047	0	0	0	0	0	0	0	0	-0.557529	0	0	0	0	0	0	-0.538224	0	0
AL158163.1	0	0	0	0	0	0	0	0	-0.601544	0	0	0	-0.505534	0	0	-0.518147	0	0	0	0
C2orf27A	-0.507322	0	0	0	0	0.555985	0.517889	0.552124	0	0	0.522265	0.545174	0.574003	0.51583	0.527156	0	0.531532	0.516345	0.521493	0
PLS3	0	0	0	0	0	0	0	0	0	0	0	0	0.509395	0	0	0	0	0	0	0
CCL23	0	0	0	0.538151	0	-0.586264	-0.576719	-0.589489	-0.610901	0	0	-0.570398	-0.601356	-0.518028	-0.589876	-0.567689	-0.586006	0	-0.505258	-0.545632
GOLM1	0	0	0	0	0	-0.540798	0	-0.540541	0	0	0	-0.527156	-0.559073	-0.506306	-0.535907	0	-0.508366	0	-0.509653	-0.53668
SLC22A18AS	0	0	0	0	0	-0.523295	0	-0.510682	-0.506049	0	0	0	-0.541828	0	-0.530245	0	0	0	0	-0.577606
TRGV2	0.530391	0.518033	0.52742	0	0	0	0	0	0	0	-0.528032	0	0	0	0	0	0	0	0	0
LINC01232	0	0	0	0	0	0	0	0.501416	0	0	0	0.512227	0.560103	0	0	0	0.503732	0	0	0
TMIGD2	0	0	0	0	0	-0.513771	0	-0.552381	0	0	-0.51583	0	-0.525869	0	-0.516602	0	0	0	0	0
TINCR	0	0	0	0	0	-0.504247	0	0	-0.535393	0	0	0	-0.558301	0	-0.517889	0	0	0	0	0
MCEMP1	0	0	0	0	0	0	0	0	0	0	0	0	0.531701	0	0	0	0	0	0.5139	0
C6orf15	0	0	0	0	0	0.530097	0	0.535485	0.502559	0	0	0	0.554641	0	0.569907	0	0	0	0	0.508246
CALB1	0	0	0	0	-0.562309	0	0	0	0	0	0	0	0	0	0	0	0	0	0	0
CCR2	0.605355	0.703027	0.577643	0	0	-0.535393	-0.554698	-0.55547	0	0	-0.627799	-0.554698	-0.515315	-0.527156	-0.504247	0	-0.563707	-0.587387	-0.51094	0
NBEAL1	0.524477	0	0.583435	0	0	0	0	0	0	0	0	0	0	0	0	0	0	0	0	0
TLR1	0	0.531101	0	0	0	0	0	0	0	0	0	0	0	0	0	0	0	0	0	0
SRPX2	0	0	0	0	0	0	0	0	0	0	0	0	0.540798	0	0	0	0	0	0	0
FADS2	0	0	0	0	0	0	0	0.500386	0.512227	0	0	0	0	0	0.548777	0	0	0	0	0.527671
LINC02057	0.5595	0.522018	0.549862	0	0.510168	-0.513206	0	-0.537146	0	0	-0.525111	-0.507771	0	-0.500007	-0.513336	0	-0.5189	-0.511007	-0.52317	-0.512948
CASC15	0	0	0	0	0	0.527156	0.515058	0.507593	0	0	0.559588	0.533076	0.546976	0	0.542085	0	0.526641	0.523552	0	0
SOWAHA	0.501775	0	0.554476	0	0	-0.509138	0	0	0	0	0	0	0	0	0	0	0	0	0	-0.505019
ITGB7	0.608321	0.608371	0.59991	0	0	0	-0.502445	-0.513256	0	0	-0.614672	-0.519949	-0.511712	-0.53462	0	0	-0.513256	-0.569627	0	0
SLC23A3	0	0	0	0	0	0	0	0	-0.529472	0	0	0	0	0	0	0	0	0	0	0
BMX	0.519189	0	0	0	0.532646	-0.509395	-0.522523	-0.544659	0	0	0	-0.526126	-0.513256	-0.551094	0	-0.500129	-0.536165	-0.52381	0	0
LGALS4	0	0	0	0	0	0	0	0	0	0	0	0	0	0	0	0	0	0	0	-0.530245
KIF3A	0	0	0	0	0	0	0	0	0	0	0	0	0.534363	0	0	0	0	0	0	0
FAM89A	0	0	0	0	0	0	0	0	0	0	0	0	0	0	0	0	0	0	0	0.528185
GAS7	0	0	0	0	0.581481	0	0	0	0	0	0	0	0	0	0	0	0	0	0	0
AL645568.1	0	0	0	0	0	0	0	0	-0.532561	0	0	0	-0.510425	0	0	0	0	0	0	0
SLC26A3	0	0	0	0	0	0	0	0	0	0	0	0	0	0	0	0	0	0	0	-0.50399
RHEBP1	0	0	0	0	0	0	0	0	0	0	0	0	0	0	0	0.512358	0	0	0	0
NEB	0	0	0	0	0	0	0	0	0	0	0	0	0	0	0.500386	0	0	0	0	0
COL7A1	0	0	0	0	0	0.557014	0.562934	0.546976	0	0	0.523295	0.568597	0.5861	0.52278	0.563707	0	0.574775	0.543887	0	0
CST4	0	0	0	0	0	0.548355	0.51992	0.541172	0.544464	0.501661	0	0.531593	0.509743	0	0.505852	0.525906	0.536682	0	0.573798	0.53309
AL135924.2	0	0	0	0	0	0	0	0	-0.529003	0	0	0	0	0	0	0	0	0	0	0
AC005324.3	0	0	0	0	0	0	0	0	0.503155	0	0	0	0	0	0	0	0	0	0	0
FCRL4	0.50758	0	0	0	0	-0.503314	0	0	0	0	-0.532844	-0.515152	-0.561203	-0.502793	0	0	-0.505005	-0.520745	0	0
TNFSF8	0.527315	0.508307	0	0	0	-0.523037	-0.556242	-0.557529	0	0	-0.60592	-0.561905	-0.560618	-0.562162	-0.531789	0	-0.547233	-0.564994	0	0
AC098613.1	0	0	0	0	0	0	0	0	0.504505	0	0	0	0	0.520463	0	0.522008	0	0	0	0
FCRL5	0	0	0	0	0	0	0	0	0	0	0	0	-0.513771	0	0	0	0	0	0	0
BX571818.1	0.569126	0.546181	0	0	0	0	0	-0.533213	0	0	-0.51725	0	-0.50309	0	0	0	0	-0.517508	0	0
ATOH8	0	0	0	0.536216	0	-0.595882	-0.615444	-0.617761	-0.627284	-0.512227	0	-0.588932	-0.566795	-0.576834	-0.613385	-0.527413	-0.620335	0	-0.512999	-0.594852
PLAC8	0	0	0	0	0	0	0	-0.502188	0	0	0	0	0	0	0	0	0	0	0	0
STMN3	0	0	0	0	0	0.506049	0	0.515315	0	0	0.501416	0.506821	0.518919	0.500901	0.516345	0	0	0.516345	0	0
PPIAP29	0	0	0	0	0	0	0	0.53462	0.502703	0	0	0	0	0.513771	0	0	0	0	0	0
PCK1	0	0	0	0	0	-0.579151	-0.540283	-0.574517	-0.596139	0	0	-0.567053	-0.626255	-0.537194	-0.592793	-0.538224	-0.562934	0	-0.571686	-0.563964
SYNC	0.516093	0	0	0.556411	0.550116	0	-0.527671	-0.52278	0	0	-0.535907	-0.526641	0	-0.57323	0	0	-0.53462	0	0	0
HTR3E	0.52757	0	0.556709	0	0	-0.518381	-0.508022	-0.538314	0	0	-0.526118	-0.530184	-0.521004	-0.561394	0	-0.515365	-0.53674	-0.518381	-0.515628	-0.537658
LINC01270	0	0	0	0	-0.568847	0	0	0	0	0	0	0	0	0	0	0	0	0	0	0
ADORA3	0.512223	0.570122	0	0	0	-0.597426	-0.635006	-0.641441	-0.538224	0	-0.619305	-0.611583	-0.545689	-0.556242	-0.60695	0	-0.635779	-0.57323	-0.546976	-0.570142
LUZP2	0.585915	0	0.567898	0.582282	0.517409	-0.620889	-0.600167	-0.636077	-0.628226	0	-0.526546	-0.595791	-0.623077	-0.590257	-0.592702	-0.539803	-0.611622	-0.545852	-0.598237	-0.668769
SUCLG2-AS1	0	0	0	0	0	-0.524324	-0.519176	-0.543887	0	0	-0.531532	-0.539768	-0.559846	0	-0.54749	0	-0.521236	0	0	0
GSDMC	0	0	0	0	0	0.525758	0	0	0	0	0	0	0.572343	0	0.541933	0	0	0	0	0
CNNM4	0	0	0	0	0	0	0	0	0	0	0	0	-0.504247	0	0	0	0	0	0	0
MATN2	0	0	0	0	0.554656	0	0	0	0	0	0	0	0	0	0	0	0	0	0	0
GAP43	0	0	0	0	0.547675	0	0	0	0	0	0	0	0	0	0	0	0	0	0	0
HOXD1	0	0.600129	0	0	0	0	0	0	0	0	-0.526126	-0.503475	0	-0.500129	0	0	-0.50399	0	0	0
RAB39B	0	0.577077	0	0	0	-0.520463	-0.511969	-0.543629	0	0	-0.539254	-0.500129	0	0	-0.519434	0	-0.520721	0	0	0
CA4	0	0	0	0	0	-0.519825	0	-0.53965	-0.528321	0	0	0	-0.545572	0	-0.505407	0	0	0	0	-0.520597
IGKV6D-21	0	0.557318	0	0	0	-0.505671	0	-0.533763	0	0	-0.511856	-0.504897	-0.535052	0	-0.516495	0	-0.513918	0	0	0
NOTO	0	0	0	0	0	-0.541471	-0.543866	-0.580682	0	0	-0.500763	-0.548355	-0.550151	-0.534287	-0.509144	0	-0.548056	-0.501362	-0.501661	-0.525607
LINC02576	0	0	0	0	0	0	0	0	0	0	0	0	-0.516249	0	0	0	0	0	0	0
IGHM	0	0	0	0	0	-0.541828	-0.506306	-0.530759	-0.553925	0	0	-0.520206	-0.574003	0	-0.531017	0	-0.525354	-0.511197	-0.509395	-0.534106
RPS21	0	0	-0.512131	0	-0.582856	0	0	0	0	0	0	0	0	0.511454	0	0	0	0	0	0
AC010148.1	0	0	0	-0.583433	0	0	0	0	0	0	0	0	0	0	0	0	0	0	0	0
ZNF860	0	0	0	0	0	0.527671	0	0.50296	0.610553	0.543372	0	0	0.519176	0	0.54852	0	0	0	0	0.556242
SIGLEC8	0	0.537189	0	0	0	0	0	0	0	0	-0.559367	0	0	0	0	0	0	-0.51921	0	0
VPS35L	0	0	0	0	0	0	-0.500644	-0.530759	-0.522008	0	0	0	-0.501673	-0.572973	0	0	0	0	0	0
TMPRSS2	0	0	0.535556	0	0	-0.518404	0	-0.541055	0	0	0	-0.500644	0	0	-0.513256	0	-0.500386	0	0	-0.519434
FAR2P3	0.519633	0.505145	0	0	0	0	0	0	0	0	-0.512736	0	0	-0.503406	0	0	0	0	0	0
ASB11	0.505677	0	0	0.510846	0	0	-0.500296	0	0	0	0	0	0	-0.515705	0	0	-0.502699	0	0	-0.508495
AC104819.3	0	0	0	0	0	-0.513918	0	0	0	0	0	0	0	0	-0.511341	0	0	0	-0.514433	-0.505928
CNNM1	0	0.544237	0	0	0.509673	0	0	0	0	0	0	0	0	0	0	0	0	0	0	0
LINGO1	0	-0.522473	0	0	0	0	0	0	0	0	0	0	0	0	0	0	0	0	0	0
LINC02263	0	0	0	0	-0.527454	0	0	0	0	0	0	0	0	0	0	0	0	0	0	0
SH3GL2	0	0	0	0	0	-0.5426	0	-0.515542	-0.517103	0	-0.535315	-0.52725	-0.609596	0	-0.566667	0	-0.514241	-0.508257	0	0
AC026202.2	0	0.531973	0	0	0	0	0	0	0	0	0	0	0	0	0	0	0	0	0	0
LY6E	0	0	0	0	0	0.563964	0.502188	0.553411	0.537967	0	0	0.515058	0.542857	0	0.546976	0.519949	0.512741	0	0.514028	0.555985
AC022784.1	0	0	0	0	-0.525211	0	0	0	0	0	0	0	0	0	0	0	0	0	0	0
AC008494.3	0	0	0	0	0	-0.518538	0	0	0	0	0	0	0	0	0	-0.547374	0	0	0	0
LINC02474	0	0	0	-0.539054	0	0	0	0	0	0	0	0	0	0	0	0	0	0	0	0
IGLV4-69	0	0	0	0	0	-0.539288	-0.506725	-0.544823	0	0	-0.507883	-0.54109	-0.587168	-0.509042	-0.516636	0	-0.537615	-0.518695	-0.537872	-0.516764
CP	0	0.538957	0	0	0	0	0	0	0	0	0	0	0	0	0	0	0	0	0	0
ZBTB7C	0	0	0	0	0	-0.588674	-0.539511	-0.586873	-0.627799	-0.513256	0	-0.561905	-0.63964	-0.551351	-0.574517	-0.576577	-0.562934	-0.506306	-0.563449	-0.619305
AC103718.1	0	0	0	0	0	0.628785	0.574211	0.600845	0.659598	0	0	0.563505	0.628785	0.524075	0.60894	0.553321	0.582044	0.533475	0.558282	0.553321
ARG2	0	0	0	0	0	0.507336	0	0.537709	0.532819	0	0	0	0.526384	0	0.519434	0	0	0	0	0.569369
SLC10A2	0.546036	0	0.544524	0	0	-0.567998	-0.564211	-0.573047	-0.544331	0	-0.594189	-0.567998	-0.543385	-0.558847	-0.531078	-0.507727	-0.572416	-0.598607	-0.538336	-0.500469
PLAC4	0	0	0	0	0	0.522008	0.503218	0.506564	0	0	0	0.512741	0	0	0.506821	0	0.508623	0	0	0
GALNT12	0	0	0	0	0	0	0	0	0	0	0	0	-0.519949	0	-0.524582	0	0	0	0	-0.501158
AC009093.1	0	0	0	0	0	0.520799	0.521057	0.555674	0	0	0	0.515116	0.512016	0	0.540432	0	0.529582	0	0	0
BX470102.1	-0.527702	-0.537025	-0.510329	-0.608997	-0.550804	0	0	0	0	0	0	0	0	0	0	0	0	0	0	0
C14orf132	0	0	0	0	0.529069	0	0	0	0	0	0	0	0	0	0	0	0	0	0	0
LINC01351	0	0	0	0	0	0	0	-0.512246	0	-0.508339	0	0	0	0	0	0	0	0	0	-0.525045
NCS1	0	0	0	0	0	0	0	0	0.531017	0	0	0	0.545946	0	0.506049	0	0	0	0	0
LIF	0	0	0	0	0	0.506306	0	0	0	0	0	0	0.545174	0	0.549035	0	0	0	0	0
DUXAP8	0	0	0	0	0	0.600154	0.582647	0.593975	0.575695	0	0.52034	0.59346	0.613028	0.55999	0.621267	0	0.596807	0.519567	0.586766	0.631823
SH2D6	0	0	0	0	0	-0.539987	0	-0.547328	-0.578622	0	0	0	-0.520799	0	0	-0.52801	-0.501867	0	-0.506761	-0.589569
DDX60	0	0	0	0	0	0	0	0	0	0	-0.500386	0	0	0	0	0	0	0	0	0
CDC25A	0	0	0	0	0	0	0	0	0.559331	0.520463	0	0	0	0	0	0	0	0	0	0
AC093908.1	0	0	0	0	0	0.533754	0	0.567218	0	0	0	0.510458	0.520754	0	0.572238	0	0	0	0	0.520239
PRKAR2B	0	0	0	0.539232	0	0	0	0	0	0	0	0	0	0	0	0	0	0	0	0
AC021683.2	0	0	0	0	0	0	0	-0.53686	0	0	0	0	0	-0.528992	0	0	0	0	-0.519318	-0.546406
FBXO41	0	0	0	-0.577917	0	0	0	0	0	0	0	0	0	0	0	0	0	0	0	0
DNAH14	0	0	0	0	0	0	0	0	0	0	0	0	0	0	0	0	0	0.513771	0	0
RUNDC3B	0	0	0	0	0	0	0	-0.511712	0	0	0	0	0	0	-0.505534	0	-0.518147	0	0	-0.508623
SERPINH1	0	0	-0.504794	0	0	0.618533	0.578636	0.626255	0.538481	0	0.546203	0.596139	0.595882	0.52175	0.616216	0	0.588932	0.57426	0.578636	0.594852
SSC4D	0	-0.552093	0	0	0	0	0	0	0	0	0	0	0	0	0	0	0	0	0	0
MFAP4	0	0	0	0	0.534572	0	0	0	0	0	0	0	0	0	0	0	0	0	0	0
SCG2	0	0	0	0	0.611332	0	0	0	0	0	0	0	0	0	0	0	0	0	0	0
IL17RD	0	0	0	0	0	0	0	0	0	0	0	0	0.502703	0	0.516088	0	0	0	0	0
TTC16	0	0	0	0	0	0.597447	0.565485	0.56639	0.609481	0.550733	0	0.559532	0.586059	0	0.569108	0	0.566261	0	0.578036	0.616728
GVINP1	0.565883	0.543464	0.528863	0	0	0	0	0	0	0	-0.559073	0	0	0	0	0	0	0	0	0
APELA	0	0	0	0	0	0	0.516249	0.549115	0	0	0	0.502087	0	0	0	0	0	0	0	0
PGGHG	-0.524219	-0.505087	-0.518437	0	0	0	0	0	0	0	0	0	0	0	0	0	0	0.512227	0	0
MYOCD	0	0	0	0	0.511461	0	0	0	0	0	0	0	0	0	0	0	0	0	0	0
PCDHB14	0	0	0	0	0	0.523552	0.503475	0.527156	0.506564	0	0.538739	0.528958	0.532304	0	0.575032	0	0.520463	0.540026	0	0
FAM222A-AS1	0	0	0	0	0	0.521464	0	0.507885	0	0	0	0.524075	0.557238	0.512585	0	0.530864	0	0	0	0
MYH15	0	0	0	0	0	-0.50621	0	-0.511745	0	0	0	-0.528091	-0.5232	0	0	0	0	-0.50029	-0.515992	0
VASN	0	0	0	0	0	0	0	0	0	0	0.515315	0	0	0	0	0	0	0	0	0
FASN	0	0	0	0	0	0.54157	0.502703	0.51583	0.592793	0	0.527928	0.506306	0.545431	0	0.543629	0	0.504762	0	0	0.539254
DNASE1L3	0.512094	0.561365	0	0	0	-0.604376	-0.564221	-0.606178	-0.558301	0	-0.530759	-0.575547	-0.614672	0	-0.599485	0	-0.596139	-0.541055	-0.550064	-0.57426
SPTBN5	0	-0.61584	0	0	0	0	0	0	0	0	0	0	0	0	0	0	0	0	0	0
MSLNL	0	0	0	0	0	0	0	0	0	0	0	0	0	0	0	0.525187	0	0	0	0
ADTRP	0	0	0	0	0	-0.532046	0	-0.542342	-0.504247	0	0	-0.509138	-0.559331	0	-0.531017	0	-0.500901	0	0	-0.541828
TSPAN7	0	0	0	0	0	-0.616474	-0.588417	-0.597941	-0.674389	-0.604891	0	-0.579408	-0.627799	0	-0.628314	-0.503475	-0.6139	0	-0.594852	-0.668726
GIMAP7	0	0.509337	0	0	0	0	0	0	0	0	0	0	0	0	0	0	0	0	0	0
LINC01571	0	0.583026	0	0	0	-0.584387	-0.581715	-0.587594	-0.543504	0	-0.587059	-0.584654	-0.599351	-0.547512	-0.555528	0	-0.592671	-0.545107	-0.602023	-0.562743
LINC-PINT	-0.562659	0	-0.549714	0	0	0.53462	0	0.523037	0	0	0	0.509653	0.551351	0	0.545946	0	0	0.528443	0	0
AC107884.1	0	0	0	0	0	0	0	0	-0.50888	0	0	0	0	0	0	0	0	0	0	0
SNORD104	-0.551823	-0.506504	-0.596177	0	0	0	0	0	0	0	0	0	0	0	0	0	0	0	0	0.512227
AL772337.1	0	0	0	0	0	0	0	0	0	0	0	0	-0.504113	0	0	0	0	0	0	0
OSM	0	0	0	0	0	0.54157	0	0.531532	0.570399	0.520206	0	0.511197	0.564736	0	0.57529	0.525097	0	0	0.504505	0.56036
KCNK9	0	0	0	0	0	0.565355	0.522653	0.572213	0.592141	0	0	0.521876	0.537275	0	0.591624	0	0.523688	0	0.505442	0.570531
AC099329.2	0	0	0	0.533651	0	0	0	0	0	0	0	0	0	0	0	0	0	0	0	0
PCDH11X	0	0	0	0	0.560391	0	0	0	0	0	0	0	0	0	0	0	0	0	0	0
AL590483.3	0	0	0	0	0	0.530223	0.556881	0.550436	0.550143	0	0	0.522753	0	0.50796	0	0	0.549997	0	0	0.515283
AC015660.2	0	-0.598094	0	0	0	0	0	0.501574	0.518293	0	0	0	0	0	0	0	0	0	0	0
PTP4A3	0	0	0	0	0	0.526126	0.529987	0.535907	0	0	0.578893	0.556242	0.544916	0.544402	0.522008	0	0.541055	0.56036	0.510425	0
AL355355.1	0	0	0	0	0	0	0	0	-0.589457	0	0	0	0	0	0	0	0	0	0	0
AGBL4	0	0	0	0	0	0	0.530413	0.539176	0	0.524227	0	0.522939	0	0	0	0	0.515464	0	0.508763	0.522681
ADAM12	0	0	0	0	0	0.677477	0.623681	0.686229	0.642986	0.521236	0.505277	0.639897	0.671042	0.549292	0.67722	0.533076	0.636808	0.560875	0.657143	0.700129
LINC01511	0	0	0	0	0	0	0	0	0	0	0	0	0.518066	0	0	0	0	0	0	0
AC123768.3	0	0	0	0	0	0	0	0	-0.550486	0	0	0	0	0	0	0	0	0	0	0
CCDC78	-0.506935	-0.52595	0	0	-0.502794	0.566281	0.585328	0.578893	0	0	0.55444	0.584041	0.567825	0.537194	0.580695	0	0.59408	0.583269	0.553153	0.538481
CYTOR	0	0	0	0	0	0.508366	0	0.501416	0.502188	0	0	0.510167	0.519176	0.520978	0.545689	0.503475	0.508108	0	0.52278	0.517375
TMEM145	0	0	0	0	0	0.569001	0.543254	0.552008	0.533986	0	0.543254	0.566941	0.574408	0	0.546859	0.584449	0.537075	0.543512	0	0
ZNF229	0	0	0	0	0.589597	0	0	0	0	0	0	0	0	0	0	0	0	0	0	0
TMEM213	0	0	0	0	0	0	0.512061	0.516601	0.513525	0	0	0	0	0	0	0	0	0	0	0
AL353801.1	0	0	0	0	0	-0.503446	0	-0.522247	0	0	0	-0.51833	-0.555932	-0.511019	0	0	-0.503707	0	-0.510758	-0.502402
LOXL2	0	0	0	0	0	0	0	0	0	0	0	0	0.50399	0	0.510425	0	0	0	0	0
DMRTA1	0	0	0	0	0	0	0	0	0	0	0	0	-0.506725	0	0	0	0	0	0	0
HMGCLL1	0	0	0	0	0	-0.508693	0	-0.527495	-0.531745	0	0	0	-0.512041	0	-0.51539	0	-0.505602	0	0	-0.518738
AC126177.7	0.509917	0	0.511338	0	0	-0.52186	-0.520257	-0.545107	0	0	0	-0.532548	-0.54297	-0.573432	-0.510905	0	-0.517852	0	-0.501285	-0.500483
MOCS1	0	0	0	0	0	-0.507593	0	0	-0.562677	0	0	0	-0.557014	0	-0.541313	-0.513256	0	0	0	0
IGLV2-14	0	0.514359	0	0	0	0	0	0	0	0	-0.524582	0	0	0	0	0	0	0	0	0
AC106772.1	0	0	0	0	0	0	0	0	0	0	0	0.504033	0.544201	0	0	0	0	0.500318	0	0
LINC01929	0	0	0	0	0	0.579913	0.523805	0.549007	0.613869	0	0	0.555904	0.629255	0	0.639336	0	0.543171	0.526458	0.513061	0.540518
HECW2	0	0	0	0	0	0	0	0	0	0	0	0	0	0	0	0	0	0	0	0.544916
SRM	0	0	0	0	-0.518339	0	0	0	0	0	0	0	0	0	0	0	0	0	0	0
AC012181.2	0	0	0	0	0	0	0	0	0	0	0	0	-0.507079	0	0	0	0	0	0	0
PRR7-AS1	-0.507193	0	0	-0.537396	-0.621374	0	0	0	0	0	0	0	0	0	0	0	0	0	0	0
MYO1D	0.546406	0	0.581633	0	0.505958	-0.519434	0	-0.508623	0	0	-0.50296	-0.514028	-0.515573	0	-0.506306	-0.50296	-0.506821	-0.563707	-0.539511	-0.519691
FIGN	0	0	0	0	0	0	0	0	-0.512999	0	0	0	0	0	0	0	0	0	0	0
ZNF671	0	0	0	0	0	0	0	0	-0.512484	0	0	0	0	0	0	0	0	0	0	0
KLHL29	0	0	0	0	0	0	0.509395	0	0	0	0	0.508366	0.51686	0	0	0	0.500386	0	0	0
TNFAIP8L3	0	0	0	0	0	0	0	0	0	0	0	0	0	0	-0.503732	0	0	0	0	0
LUCAT1	0	0	0	0	0	0.554325	0	0.542997	0.527034	0.502575	0	0.53862	0.59655	0	0.583419	0	0.518023	0	0.530381	0.569001
CSMD3	0	0	0	0	0	0	0	0	0	0	0	0	0	-0.506841	0	0	0	0	0	0
BEND4	0.553956	0.551257	0.502095	0	0	0	0	0	0	0	-0.52964	0	0	0	0	0	0	0	0	0
AL109910.2	0	0	0	0	0	0	0	0	0	0	0	-0.50039	-0.540135	0	0	0	-0.504297	0	0	0
HSD11B2	0	0	0	0	0	0	0	0	0	0	0	0	0	0	0	0	0	0	0	-0.509138
MLXIPL	0	0	0	0	0	0	0	0.505534	0	0	0	0	0.513771	0	0	0	0	0.514028	0	0
GGT8P	0.562542	0	0.62344	0	0.523669	-0.556597	-0.562743	-0.568889	0	0	-0.531747	-0.568622	-0.534419	-0.558201	-0.517852	0	-0.557132	-0.552322	-0.524532	-0.509836
IGKV1D-13	0.516798	0.562624	0	0	0	0	0	0	0	0	0	0	0	0	0	0	0	0	0	0
IKZF3	0	0	0	0	0	0	0	0	0	0	-0.511712	0	-0.508623	0	0	0	0	-0.502188	0	0
COL4A1	0	0	0	0	0	0.552896	0	0.551094	0.545174	0	0	0.518404	0.565508	0	0.550322	0	0.505277	0	0.50991	0.550837
ZNF829	0.631024	0.628976	0.569921	0	0.563322	-0.669498	-0.641441	-0.647362	-0.614414	0	-0.642214	-0.65148	-0.684685	-0.560875	-0.667954	-0.557014	-0.662548	-0.631403	-0.605148	-0.59408
SLC18A3	0.558293	0	0.60378	0	0	-0.645463	-0.650832	-0.656814	-0.592851	-0.517997	-0.577358	-0.650832	-0.633039	-0.629511	-0.604508	-0.594538	-0.657428	-0.580273	-0.589169	-0.657274
SLC25A18	0	0	0	0	0	-0.591248	-0.602317	-0.621364	-0.54157	0	-0.500129	-0.58816	-0.595367	-0.579151	-0.615187	0	-0.608237	0	-0.518662	-0.584299
AL135905.1	0	0	0	0	0	0	0	0	0	0	0	0	-0.508108	0	0	0	0	0	0	-0.506564
CPM	0	0	0	0.576999	0	-0.52973	-0.512484	-0.540798	-0.528185	0	0	-0.517632	-0.570142	0	-0.538481	0	-0.530502	0	0	0
KLHL2P1	0	0	0	-0.540907	0	0	0	0	0	0	0	0	0	0	0	0	0	0	0	0
LINC00623	0	0	0	-0.500809	0	0	0	0	0	0	0	0	0	0	0	0	0	0	0	0
AL356489.2	0	0	0	0	0.52835	0	0	0	0	0	0	0	0	0	0	0	0	0	0	0
VDR	0	0	0	0	0	0	0	0	0	0	0	0	-0.519176	0	0	0	0	0	0	0
RF00019...2524	0	0	0	-0.534668	0	0	0	0	0	0	0	0	0	0	0	0	0	0	0	0
LINC01133	0	0	0	0	0	0	0	0	0	0	0	0	0	0	0	0	0	0	0	-0.545946
AC156455.1	-0.509772	0	-0.568891	0	0	0	0	0	0	0	0	0	0	0	0	0	0	0	0	0
AL356299.2	0	-0.547203	0	0	0	0	0	0	0	0	0	0	0	0	0	0	0	0	0	0
AC025470.2	0	0	0	0	0	0	0	0	0	0	-0.502266	0	0	0	0	0	0	0	0	0
MS4A10	0.531762	0.611629	0.55046	0	0.547762	0	0	0	0	0	0	0	0	0	0	0	0	0	0	0
AKAP5	0.539956	0.520283	0.547268	0	0.513249	0	0	0	0	0	-0.544659	0	0	0	0	0	0	-0.504505	0	0
AC093535.2	0	0	0	0	0	0	0	0	-0.526898	0	0	0	0	0	0	0	0	0	0	0
EVI2B	0	0.569221	0	0	0	-0.565251	-0.557786	-0.578636	-0.549807	0	-0.528443	-0.547233	-0.576062	0	-0.571686	0	-0.569112	-0.535907	0	-0.520721
FAM216B	0.528632	0	0.520422	0	0	0	0	0	0	0	0	0	0	0	0	0	0	0	0	0
CFH	0	0	0	0	0.523016	0	0	0	0	0	0	0	0	0	0	0	0	0	0	0
FAM163B	0	0	0	0	0.514547	0	0	-0.505516	0	0	-0.519447	0	0	-0.514803	0	0	0	0	0	0
CDR2L	0	0	0	0	0	0	0	0	0	0	0	0	0.51583	0	0	0	0	0	0	0.517632
AL133153.2	0	0	0	0	0	0.613024	0.604267	0.60292	0.617875	0.523429	0	0.576917	0.590524	0	0.625285	0	0.601168	0.506048	0	0.603324
S100A9	0	0	0	0	0	0.582239	0.510167	0.530502	0.62677	0.564994	0	0.539511	0.62471	0.51583	0.571943	0.645302	0.52381	0	0.597169	0.595367
MPP3	-0.516996	-0.544881	-0.546753	0	0	0.546976	0.521236	0.54749	0.51583	0	0	0.520721	0	0	0.538481	0	0.5426	0	0.523037	0.588674
WNT2B	0	0	0	0	0.565661	0	0	0	-0.500386	0	0	0	0	0	0	0	0	0	0	0
NLGN4X	0	0	0	0	0.518477	0	0	0	0	0	0	0	0	0	0	0	0	0	0	0
KIAA1211	0	0	0.557822	0	0	0	0	0	0	0	0	0	0	0	0	0	0	0	0	0
ZNF772	0.527573	0	0	0	0.546402	0	0	0	0	0	0	0	0	0	0	0	0	-0.507079	0	0
AC103923.1	0	0	0	0	0	0	0	0	0	0	0	0	0	-0.506935	0	0	0	0	0	0
AC009097.4	0	0	0	0	0	0	0	0	-0.505	0	0	0	-0.507451	0	0	0	0	0	0	0
SQOR	0	0	0	0	0	0	0	0	0	0	0	0	-0.504762	0	-0.508623	0	0	0	0	-0.527413
P2RY8	0	0	0	0	0	0	0	0	0	0	0	0	-0.52278	0	0	0	0	0	0	0
AC079467.1	0	0	0	0	0	-0.56277	-0.540539	-0.570854	-0.511572	0	0	-0.558189	-0.542426	0	-0.596048	0	-0.572066	-0.515749	-0.534746	-0.535015
CAMK1D	0.536086	0	0.508012	0	0	-0.536937	-0.514801	-0.541828	0	0	-0.509653	-0.545689	-0.557272	-0.571943	-0.538481	-0.533076	-0.529215	-0.541055	-0.542857	-0.541055
CYSLTR2	0	0.537154	0	0	0	0	0	0	0	0	0	0	0	0	0	0	0	0	0	0
KCNQ5	0	0.546327	0	0	0	0	0	0	0	0	0	0	0	0	0	0	0	0	0	0
EPYC	0	0	0	0	0	0.515228	0	0	0.523309	0	0	0	0.507147	0	0.52721	0	0	0	0.557862	0.52303
THBS2	0	0	0	0	0	0.624453	0.554955	0.611326	0.591248	0.508366	0	0.5861	0.645302	0	0.640669	0.524324	0.569884	0.507336	0.5861	0.631403
ENHO	0	0	0	0	0	0	0	0	0	0	0	0	-0.510814	0	0	0	0	0	0	-0.512873
CTNND2	0	0	0	0	0	0	0	0	0	0	0	0	-0.508677	0	0	0	0	0	0	0
CLEC9A	0	0.505248	0	0	0	0	0	0	0	0	0	0	0	0	0	0	0	0	0	0
C15orf48	0	0	0	0	0	0	0	0	0	0	0	0	-0.509138	0	-0.521493	0	0	0	0	-0.536937
CYSLTR1	0	0.569479	0	0	0	0	0	0	0	0	0	0	0	0	0	0	0	0	0	0
PDZD3	0	0	0	0	0	0	0	0	-0.509653	0	0	0	0	0	0	0	0	0	0	0
ACVR1C	0	0	0	0	0	-0.556757	-0.552638	-0.579151	-0.513256	0	0	-0.553411	-0.583269	-0.51686	-0.54749	-0.524067	-0.553153	-0.518147	-0.506564	0
AC100810.3	0	0	0	-0.604121	0	0	0	0	0	0	0	0	0	0	0	0	0	0	0	0
PCSK9	0	0	0	0	0	0	0	0	0.557272	0	0	0	0	0	0	0	0	0	0	0
MARVELD3	0	0	0	0	0	-0.529472	0	-0.511969	-0.518147	0	0	0	-0.508623	0	-0.518147	0	0	0	0	-0.531789
RETREG1	0	0	0	0	0	-0.528185	0	-0.568597	0	0	0	0	0	0	-0.549035	0	0	0	0	-0.548777
IL16	0	0	0	0	0	0	0	0	0	0	0	0	-0.524839	0	0	0	0	0	0	0
TMEM238L	0.504486	0	0.508726	0	0	0	0	0	0	0	0	0	0	0	0	0	0	0	0	0
TCTEX1D2	0	0	0	0	-0.559746	0	0	0	0	0	0	0	0	0	0	0	0	0	0	0
GPA33	0	0	0	0	0	-0.561133	-0.511454	-0.568082	-0.50991	0	0	-0.534878	-0.56139	0	-0.562162	0	-0.531274	0	-0.537194	-0.584556
SPON1	0	0.555956	0	0	0	0	-0.520206	-0.521236	0	0	-0.51094	-0.520721	0	0	0	0	-0.516088	0	0	0
ZNF844	0	0	0	0	0.508022	0	0	0	0	0	0	0	-0.522523	0	0	-0.505277	0	0	-0.525354	0
AC005696.1	0	0	0	0	0	0	0	0	-0.535907	0	0	0	0	0	0	0	0	0	0	0
IL5RA	0	0.513329	0	0	0	0	0	0	0	0	0	0	0	0	0	0	0	0	0	0
NIPAL1	0.513384	0	0.556149	0	0	0	0	0	0	0	0	0	0	-0.501673	0	0	0	0	0	0
NPHP1	0	0	0	0	0	0.556242	0.536937	0.568082	0	0	0	0.559073	0.554183	0.525354	0.521493	0	0.554183	0	0.568597	0.54852
AC027228.2	0	0	0	0	0	0	0	0	0.500418	0	0	0	0	0	0	0	0	0	0	0
GRHL1	0	0	0	0	0	0.595624	0.532046	0.576062	0.585843	0.520463	0	0.551094	0.610039	0	0.600772	0	0.552124	0	0.521493	0.595624
GPRIN2	0	0	0	0	0	0	0	0	-0.501673	0	0	0	0	0	0	0	0	0	0	-0.512741
MARC2	0	0	0	0	0	0	0	0	0	0	0	0	0	0	-0.500644	0	0	0	0	0
MOGAT2	0	0	0	0	0	-0.503507	0	0	0	0	0	0	-0.531437	0	-0.504666	0	0	0	0	-0.527833
AC004471.1	-0.524824	-0.554739	0	0	0	0	0	0	0	0	0	0	0	0	0	0	0	0	0	0
CYP2B7P	0	0	0	0	0	0	0	0	0	0	0	0	-0.520721	0	0	0	0	0	0	0
FKBP10	0	0	0	0	0	0.512741	0	0	0	0	0	0	0	0	0.522523	0	0	0.503475	0	0
AL031716.1	0	0	0	0	0	0	0	0	0	0	0.522473	0	0.501867	0	0.533677	0	0	0.508049	0	0
SCX	-0.513126	0	0	0	0	0	0	0	0	0	0	0	0	0	0	0	0	0	0	0
IGHV3-13	0.500365	0	0	0	0.500484	0	0	0	0	0	0	0	0	0	0	0	0	0	0	0
AC005089.1	0	0	0	0	0	0.542169	0.545801	0.549692	0	0	0.505333	0.573818	0.581081	0.529977	0.544764	0	0.550471	0.589123	0	0
KLF9	0	0	0	0	0	0	-0.521236	-0.508366	0	0	0	-0.502188	0	-0.514028	-0.512999	0	-0.524067	0	0	0
AL512306.3	0	0	0	0	0	0	0	-0.539657	0	0	0	0	0	0	0	0	0	0	0	0
SSBP2	0	0	0	0	0	-0.549807	-0.570142	-0.573488	0	0	0	-0.559588	-0.558301	-0.514286	-0.514543	0	-0.574517	0	0	0
AL161891.1	0	0	0	0	0	0	0	0	0.520978	0	0	0	0.514801	0	0	0.565508	0	0	0	0
NAT16	0	0	0	0	0	0	0	0.533885	0	0	0	0.501808	0	0.510596	0	0	0	0	0	0
GABRE	-0.602904	-0.534965	-0.579574	0	0	0.552638	0.541828	0.52278	0	0	0.518919	0.553411	0.565766	0.513256	0.507593	0	0.558816	0.515573	0.525354	0.574775
CD38	0	0.527238	0	0	0	0	0	0	0	0	0	0	0	0	0	0	0	0	0	0
LINC00346	0	0	0	0	0	0	0	0	0	0	0	0	0.522265	0	0	0	0	0	0	0
TJP3	0	0	0	0	0	-0.518919	0	0	0	-0.501158	0	0	-0.547748	0	-0.528185	0	0	0	0	-0.56036
ROBO2	0	0	0	0	0	0	0	0	0	0	0	0	0	0	0	0.531017	0	0	0	0
RASL10B	0	0	-0.552709	0	0	0	0	0	0	0	0	0	0	0	0	0	0	0	0	0
AC091435.2	0	0	0	0	0	0	0	0	0	0	0	0	-0.500869	0	-0.501006	0	0	0	0	0
B3GALT1	0	0	0	0	0	-0.532183	0	-0.529866	-0.525747	0	0	0	-0.565397	0	-0.548661	0	0	0	-0.510299	-0.545314
RPS17P1	0.630573	0.62213	0.514678	0	0.561571	-0.545957	-0.549209	-0.53592	0	0	-0.646469	-0.566597	-0.578613	-0.560236	-0.539879	0	-0.558398	-0.642228	0	0
AL359075.1	0	0	0	0	0	0.534905	0.538052	0.552477	0	0	0	0.52979	0.525725	0	0.52284	0	0.52284	0.540543	0	0
RCN1P2	0	0	0	0	0	0	0	0	0	0	0	0	0.538224	0	0	0	0	0	0	0.502445
AC025280.2	0.537216	0	0	0	0	-0.555322	-0.544439	-0.608651	0	0	-0.604842	-0.562941	-0.553418	-0.576001	-0.549881	0	-0.561036	-0.523216	0	-0.505259
DUXAP9	0	0	0	0	-0.529938	0	0	0	0	0	0	0	0	0	0	0	0	0	0	0
AP001542.3	0	0	0	0	0	-0.575032	-0.523552	-0.56139	-0.63269	0	0	-0.515315	-0.563707	0	-0.577864	0	-0.530759	0	-0.543372	-0.613642
IGHV3-74	0	0	0	0	0	0	0	0	0	0	0	0	-0.500901	0	0	0	0	0	0	0
AL512274.1	0	0	0	0	0	0	0	0	0	0	0	0	0.530536	0	0	0.509685	0	0	0	0
XPOTP1	0	0	0	0	0	0	0	0	0.526336	0	0	0	0	0	0	0	0	0	0	0
AL139393.2	0	0	0	0	0	0.504505	0	0	0	0	0	0	0.511197	0	0.505277	0	0	0	0	0
SERPINB2	0	0	0	0	0	0.548581	0	0.543237	0.525868	0.557933	0	0.50556	0	0	0.602023	0	0	0	0.548848	0.621796
C1orf210	0	0	0	0	0	-0.545174	0	-0.536422	-0.537967	-0.522523	0	-0.511197	-0.570914	0	-0.532304	0	-0.505019	0	0	-0.58018
TCEA3	0	0	0	0	0	0	0	0	-0.52973	0	0	0	-0.51583	0	0	0	0	0	0	-0.530502
LINC00431	-0.505054	0	0	-0.566761	-0.639091	0	0	0	0	0	0	0	0	0	0	0	0	0	0	0
SNORD99	-0.63752	-0.551257	-0.660223	0	0	0	0	0	0	0	0	0	0	0	0	0	0	0	0	0
PLA2G3	0	0	0	0	0	0	0	0	0.500483	0	0	0	0	0	0	0	0	0	0	0
AP002360.3	-0.533378	-0.558661	-0.511359	0	0	0	0	0	0	0	0.570656	0	0	0	0	0	0	0.501158	0	0
MIR34AHG	0	-0.537927	0	0	0	0	0	0	0	0	0	0	0	0	0	0	0	0	0	0
CD96	0	0	0	0	0	0	0	0	0	0	-0.509395	0	0	0	0	0	0	0	0	0
SMIM25	0	0	0	0	0	0.536165	0	0.500644	0.529987	0.541313	0	0.508623	0.594595	0	0.51094	0.554698	0	0	0.548005	0.533076
RFX6	0.533025	0	0.568119	0	0.500467	0	0	0	0	0	-0.534249	0	0	-0.501071	0	0	0	0	0	0
KRT8P35	0	0	0	-0.530932	0	0	0	0	0	0	0	0	0	0	0	0	0	0	0	0
SQLE	0	0	0	0	0	0	0	0	0.551351	0	0	0	0	0	0.501673	0	0	0	0	0
IGLV1-51	0	0.529942	0	0	0	0	0	0	0	0	-0.51686	-0.506049	-0.536422	0	0	0	0	-0.543372	-0.512999	0
HLA-DRB6	0	0	0	0	0	0	-0.503475	-0.517375	0	0	0	0	0	0	0	0	0	0	0	0
SGSM1	0	0	0	0	0	0	0	0	-0.518404	0	0	0	0	0	0	0	0	0	-0.527928	-0.545946
FRMD1	0	0	0	0	0	0	0	0	-0.501577	0	0	0	0	0	0	0	0	0	0	0
SNRPGP4	0	0	0.543631	0	0	0	0	0	0	0	0	0	0	0	0	0	0	0	0	0
ERICH3	0	0	0	0	0.532834	0	0	0	0	0	0	0	0	0	0	0	0	0	0	0
MEIS3P1	0.532991	0	0	0	0	0	0	0	0	0	0	0	0	0	0	0	0	0	0	0
SULT1B1	0.56885	0	0.603256	0	0.590698	-0.539511	-0.510167	-0.545431	0	0	0	-0.524067	-0.52381	0	-0.52278	0	-0.524067	-0.518404	0	-0.548005
OACYLP	0	-0.505659	0	0	0	0	0	0	0	0	0	0	0	0	0	0	0	0	0	0
AL158163.2	0	0	0	0	0	0	0	0	-0.516495	0	0	0	-0.539949	0	0	0	0	0	0	0
GPR34	0	0.553509	0	0.506973	0	0	-0.500644	-0.526641	0	0	-0.543629	0	0	0	0	0	-0.506306	0	0	0
CD248	0	0	0	0	0	0.548263	0.511712	0.541828	0	0.504762	0	0.524324	0.514028	0	0.550322	0	0.519176	0	0.545174	0.54852
B3GNT8	0	0	0	0	0	0	0	0	-0.540283	0	0	0	-0.540541	0	0	0	0	0	0	-0.54852
LEAP2	0	0	0	0	0	0	0	0	-0.520206	0	0	0	0	0	0	0	0	0	0	0
CHAC1	0	0	0	-0.607292	-0.500043	0.556757	0.56036	0.524324	0.562934	0	0.52175	0.564736	0.543372	0.612098	0.561133	0.56834	0.580695	0	0	0.517889
DKK1	0	0	-0.525801	0	0	0	0	0.518286	0	0	0	0	0	0	0	0	0	0.510159	0	0
LMTK3	0	0	0	-0.515759	0	0	0.504247	0	0	0	0	0	0	0	0.508623	0	0.506049	0	0	0
RIMS4	0	0	0	0	0	0	0	-0.505796	0	0	0	0	-0.502402	-0.517286	0	0	-0.502141	0	0	-0.517025
BDH1	0	0	0	0	0	-0.559588	0	-0.519434	-0.572973	0	0	-0.525869	-0.612355	0	-0.579665	-0.547748	-0.510167	0	-0.54955	-0.584299
HMGB1P49	0	0	0	0	0	0	0	0	0	0	0	0	0	0	0	0	0	0	0	-0.510426
UGT1A10	0.595834	0	0.642163	0	0	-0.546859	-0.527806	-0.546859	-0.513388	0	-0.523944	-0.53656	-0.542739	-0.563079	-0.51828	0	-0.545829	-0.523172	-0.522142	-0.569516
IGLV5-45	0.54708	0.584214	0	0	0	-0.554411	-0.551578	-0.571539	0	0	-0.6085	-0.577721	-0.575531	-0.529169	-0.525177	0	-0.567289	-0.631423	-0.527624	0
TRGV8	0.590132	0.612669	0.614085	0	0.500958	0	0	0	0	0	-0.673516	0	0	0	0	0	0	-0.584081	0	0
UGT2A3	0.570416	0.51037	0.597876	0	0.517785	-0.565654	-0.53862	-0.57621	-0.507467	0	-0.55587	-0.550463	-0.531926	-0.529094	-0.532698	0	-0.554583	-0.53656	-0.530639	-0.563852
AP000785.1	0	0	0	-0.547576	0	0	0	0	0	0	0	0	0	0	0	0	0	0	0	0
IGHD6-25	0	0	0	0	0	0	0	0	0	0	-0.512442	0	0	0	0	0	0	0	0	0
FAM189A2	0	0	0	0	0	0	0	0	-0.533333	0	0	0	0	0	0	0	0	0	0	0
MEI1	0	0	0	0	0	0	0	0	0	0	0	0	-0.507851	0	0	0	0	0	0	0
IGLV7-43	0.557148	0	0	0	0	-0.544951	-0.519725	-0.520111	0	0	-0.558723	-0.557565	-0.626166	-0.520754	-0.524873	-0.517923	-0.543149	-0.606345	-0.523715	0
LINC02154	0	0	0	0	0	0	0	0	0	0	0	0	0	0	0	0	0	0	0.500483	0
PABPC1L	-0.687651	-0.673793	-0.625137	0	-0.586708	0.553668	0.586615	0.557786	0	0	0.634749	0.591248	0.550579	0.592793	0.53462	0	0.590991	0.613385	0	0
LCN10	0	0	0	0	0	0	-0.50553	-0.556149	0	0	0	-0.513923	0	0	0	0	-0.510776	0	0	0
GPR27	0	0.579781	0	0	0	0	0	0	0	0	0	0	0	0	0	0	0	0	0	0
CD27	0	0	0	0	0	-0.516345	0	-0.507851	-0.505277	0	-0.523295	-0.521236	-0.592793	0	-0.531532	0	-0.514801	-0.544144	0	0
IGKJ1	0	0.503027	0	0	0	0	0	0	0	0	0	0	-0.528064	0	0	0	0	0	0	0
NLRP7	0.529545	0.585558	0.54269	0	0	0	0	0	0	0	0	0	0	0	0	0	0	0	0	0
AL359232.1	0	0	0	0	0	0	0	0	0	0	0	0	0	0.519253	0	0	0	0	0	0
TACR1	0	0	0	0	0.563743	0	0	0	0	0	0	0	0	0	0	0	0	0	0	0
IGLV4-3	0.517012	0	0.560059	0	0	0	0	0	0	0	0	0	0	0	0	0	0	0	0	0
BARX2	0	0	0	0	0	0	0	0	0	0	-0.515058	0	-0.505792	0	0	0	0	-0.515315	0	0
C3orf80	0	0	0	0	0	0.522265	0	0.522265	0	0	0	0	0.519434	0	0.59897	0	0	0	0	0.507593
AL022316.1	0	0	0	-0.510186	0	0	0	0	0	0	0	0	0	0	0	0	0	0	0	0
CGN	0	0	0	0	0	-0.506306	0	-0.526898	0	0	0	-0.518147	-0.520206	0	0	0	0	0	0	0
MMRN1	0	0	0	0	0.551492	0	0	0	0	0	0	0	0	0	0	0	0	0	0	0
VWA3B	0	0	0	0	0	0	0	0	0	0	0	0	-0.508366	0	0	0	0	0	0	-0.533333
IGKV3-11	0	0	0	0	0	0	0	0	0	0	0	0	-0.505792	0	0	0	0	0	0	0
PPP1R36	0	0	0	0	0	0	0	0	-0.509653	0	0	0	0	0	0	0	0	0	0	0
EPB41L4A	0.512094	0	0	0	0	0	0	0	0	0	0	0	-0.509653	-0.523037	0	0	0	0	0	0
PAPPA2	0	0	0	0.51681	0	0	0	0	0	0	0	0	0	0	0	0	0	0	0	0
GOLGA8S	0.676461	0.615279	0.633086	0	0.547952	-0.695588	-0.702619	-0.692219	-0.669516	-0.503126	-0.742312	-0.7117	-0.741141	-0.739529	-0.649889	-0.670688	-0.697492	-0.699543	-0.696614	-0.641248
PAK3	0	0	0	0	0.520023	0	0	0	0	0	0	0	0	0	0	0	0	0	0	0
RBM24	0	0	0	0.519202	0	0	0	0	0	0	0	0	0	0	0	0	0	0	0	0
FAM172BP	0	0	0	0	0	0	0	0	0	0	0	0	-0.519135	-0.50281	0	0	0	0	-0.510973	0
KAAG1	0	0	0	0	0	0	0.502859	0	0.544764	0	0	0.504056	0.53758	0.503158	0	0.560628	0	0	0	0
AL078581.1	0	0	0.519799	0	0	0	0	0	0	0	0	0	0	0	0	0	0	0	0	0
UGT2B11	0.544722	0.519175	0.612249	0	0.50285	0	0	0	0	0	0	0	0	0	0	0	0	0	0	0
AC015922.2	0.538314	0	0.503797	0	0	0	0	0	0	0	0	0	0	0	0	0	0	0	0	0
PEAK3	0	0	0	0	0	-0.511712	0	-0.523295	-0.516088	0	0	0	-0.528185	0	-0.558301	0	-0.512484	0	0	-0.516345
AL133260.1	0	0	0	-0.515947	0	0	0	0	0	0	0	0	0	0	0	0	0	0	0	0
SLC2A10	0	0	0	0	0	0	0	0	0	0	0	0	0	-0.509653	0	0	0	0	0	0
EBI3	0	0.554282	0	0	0	-0.505534	0	-0.539254	0	0	0	0	0	0	-0.513514	0	-0.51583	0	0	0
SLC22A11	0	0	0	0	0	0	0	0	0	0	0.528807	0	0	0	0	0	0	0	0	0
NUPR2	0	0	0	0	0	-0.523688	0	-0.511783	-0.520712	0	0	0	-0.536628	0	-0.500654	0	0	0	-0.507383	-0.509454
AC084200.1	0	0	0	0	0	0	0	-0.504162	0	0	0	-0.508608	0	-0.551453	0	0	0	-0.521273	0	0
AL121772.3	0	0	0	0	0	0	0	0	0	0	0	0	0	0.523295	0	0	0	0	0	0
SAXO1	0	0	0	0.53355	0	0	0	0	0	0	0	0	0	0	0	0	0	0	0	0
RHPN1-AS1	-0.620447	-0.562009	-0.56606	0	0	0.572201	0.585586	0.570142	0	0	0.567053	0.58121	0.574517	0.556242	0.564479	0	0.59897	0.574517	0	0.526384
AC135388.1	0	0	0	0	0	0	0	0	0	0	0	0	0	0.503285	0	0	0	0	0	0
TNFRSF17	0	0.516034	0	0	0	-0.545431	0	-0.543629	-0.537967	0	-0.505019	-0.513771	-0.567825	0	-0.535135	0	-0.513771	-0.509138	-0.515315	-0.531789
IGKV3-20	0	0.507148	0	0	0	0	0	0	0	0	0	0	0	0	0	0	0	0	0	0
DRGX	0.500658	0	0.500606	0	0	-0.584917	-0.56246	-0.573688	0	0	-0.516241	-0.586222	-0.590923	-0.564549	-0.530864	0	-0.590139	-0.524075	-0.59719	-0.584394
RIMKLA	0	0	0	0	0	-0.509653	0	0	0	0	0	0	-0.533333	0	0	0	0	0	-0.526641	-0.514543
AP001207.3	0	0	0	-0.519345	0	0	0	0	0	0	0	0	0	0	0	0	0	0	0	0
LINC01819	0	0	-0.523511	0	0	0	0	0	0	0	0	0	0	0	0	0	0	0	0	0
TNFRSF11A	0.526283	0	0.581891	0	0	-0.525869	-0.506049	-0.513771	0	0	-0.550837	-0.513256	-0.520206	-0.536165	-0.506564	0	-0.512741	0	0	0
SH3TC2-DT	0	0	0	-0.517028	0	0	0	0	0	0	0	0	0	0	0	0	0	0	0	0
IGHV2-5	0	0	0	0	0	0	0	0	0	0	-0.538739	0	-0.512741	0	0	0	0	-0.519434	0	0
CCDC85B	-0.527573	0	-0.578802	0	-0.589872	0.515315	0.517632	0.5287	0	0	0.542857	0.52973	0	0.576834	0.513771	0	0.518919	0	0	0
RF00410	0	0	0	0	0.677033	0	-0.506202	-0.515869	0	0	0	-0.512207	0	0	-0.501222	0	-0.504444	0	0	0
RF00019...3218	0	0	0	0	0	0.517471	0	0.511604	0	0	0	0	0	0	0.553328	0	0.507366	0	0	0.556261
GPR3	0	0	0	0	0	0	0	0	0	0.521493	0	0	0.520721	0	0	0	0	0	0	0.529987
LBP	0	0	0	0	0	0	0	0	0	0.502354	0	0	0	0	0	0	0	0	0	0
LINC00702	0	0	0	0	0	0	0	0	0	0	0	0	0	0	0	-0.506564	0	0	0	0
ENPP2	0	0.543464	0	0	0	0	0	0	0	0	0	0	0	0	0	0	0	0	0	0
SLC2A1-AS1	0	-0.53433	0	0	-0.530444	0	0	0	0	0	0	0	0	0	0	0	0	0	0	0
TMEM45B	0	0	0	0	0	-0.525097	-0.506049	-0.527413	-0.520463	0	0	-0.506049	0	0	-0.504505	0	-0.507079	0	0	-0.527928
EPHA2	0	0	0	0	0	0	0	0	0.510167	0.501416	0	0	0.510425	0	0.518404	0	0	0	0	0.501931
ZNF683	-0.596995	0	-0.57187	0	0	0	0	0	0	0	0	0	0	0	0	0	0	0	0	0
LINC01752	0	0	0	0.501727	0	-0.506306	0	0	-0.539254	0	0	0	-0.522523	0	-0.512484	0	0	0	0	-0.530759
ANGPT2	0	0	0	0	0	0.536937	0	0.530759	0.501158	0	0	0.517889	0.548777	0	0.516088	0	0.511969	0	0.513514	0.55547
TRBV12-3	0.504704	0.529723	0	0	0.514732	0	-0.533781	-0.51243	0	0	-0.58813	-0.540122	-0.548792	-0.587742	0	0	-0.528864	-0.584248	0	0
C6orf201	0	0	0	0	0	0	0	0	0	0	-0.551768	0	0	0	0	0	0	0	0	0
SGK2	0	0	0	0	0	-0.607979	-0.536422	-0.599485	-0.612613	-0.519434	0	-0.558044	-0.622136	0	-0.593822	-0.539768	-0.549292	0	-0.585071	-0.640154
OPRD1	0	-0.530043	0	0	0	0	0	0	0	0	0	0	0	0	0	0	0	0.503581	0	0
AL355102.4	0	0	0	0	0	0	0	0	0	0	0	0	0	-0.514111	0	0	0	0	0	0
GCG	0	0.567787	0	0	0	0	0	-0.527208	0	0	0	0	0	0	0	0	0	0	0	-0.500052
ADAM21	0	0	0	0	0	0	0	0	0.501574	0	0	0	0	0	0	0	0	0	0	0
AC110285.6	0	0	-0.54212	0	-0.522879	0	0	0	0	0	0	0	0	0	0	0	0	0	0	0
MFAP2	0	0	0	0	0	0	0	0	0	0	0	0	0.511454	0	0	0	0	0	0	0
AC022296.1	0	0.528247	0	0	0	0	0	0	0	0	0	0	0	0	0	0	0	0	0	0
HIF3A	0	0	0	0	0	-0.515573	0	-0.5287	-0.604376	0	0	0	-0.551094	0	-0.534878	0	0	0	0	0
TMEM132D	0.530395	0	0.558548	0	0	0	0	0	0	0	0	0	0	0	0	0	0	0	0	0
AC120498.4	0	0	0	0	0	0.500753	0	0.533236	0	0	0	0	0.548184	0	0	0	0	0	0	0
VSIG2	0	0	0	0	0	-0.553925	0	-0.559073	-0.58713	0	0	-0.510167	-0.585843	0	-0.562934	0	-0.504505	0	-0.532561	-0.597426
AL161658.1	0	0	0	0	0	-0.536222	-0.540624	-0.579968	-0.547915	0	-0.591385	-0.547365	-0.532233	-0.605279	-0.525905	0	-0.550116	-0.525492	-0.520953	-0.527831
ADAMTS19	0	0	0	0	0.614939	0	0	0	0	0	0	0	0	0	0	0	0	0	0	0
CHAD	0	0	0	0	0	0	0	0	-0.516764	0	0	0	0	0	0	0	0	0	0	0
DNM1P47	0	0	0	0	0	0	0	0	0	0	-0.527702	0	0	0	0	0	0	0	0	0
LINC01135	0.520362	0	0	0	0	0	0	0	0	0	0	0	0	-0.521442	0	0	0	0	0	0
MIR222HG	-0.540988	0	-0.527318	0	0	0.589189	0.534363	0.54749	0.552381	0	0.579923	0.573488	0.630631	0.549292	0.591506	0.591506	0.558044	0.563449	0.542342	0.565766
EDNRA	0	0	0	0	0	0.587902	0.532819	0.607207	0.571686	0	0	0.562934	0.585843	0	0.614414	0	0.551609	0.523552	0.526641	0.587645
ZNF492	0.533691	0.580481	0	0	0.502422	-0.588647	-0.583342	-0.575319	-0.576613	0	-0.526664	-0.584636	-0.613492	-0.554615	-0.576095	0	-0.602364	-0.503113	-0.61401	-0.554744
AC027449.1	0	0	0	0	0	0	0	0	0	0	0	0	-0.528735	0	0	0	0	0	0	0
DIRAS1	0	0	0	0	0	0	0	0	-0.513903	0	0	0	0	0	0	0	0	0	0	0
AC093512.2	0	0	0	0	0	0.511197	0	0.508623	0.528185	0.533591	0	0	0	0	0	0	0	0	0	0.52175
CLDN8	0	0	0	0	0	-0.54208	-0.504614	-0.558081	-0.539608	0	-0.501622	-0.525949	-0.563545	0	-0.535706	0	-0.52738	0	-0.523347	-0.554308
AL391845.2	0	-0.519742	0	0	0	0	0.523761	0.531379	0	0	0	0.505531	0	0	0	0	0.509612	0	0	0
RPSAP75	0.564871	0.556527	0.556411	0	0	-0.525492	-0.502657	0	0	0	-0.563185	-0.514212	-0.515588	-0.502657	-0.506921	0	-0.518752	-0.525217	0	0
SLC16A9	0	0	0	0	0	-0.505534	0	0	-0.532046	0	0	0	-0.528443	0	0	0	0	0	0	0
IGLV1-40	0	0	0	0	0	0	0	0	0	0	-0.524324	0	-0.524839	0	0	0	0	-0.533333	0	0
RIMBP2	0	0	0	0	0.522741	0	0	0	0	0	0	0	0	0	0	0	0	0	0	0
IGHA2	0	0	0	0	0	0	0	0	0	0	0	0	-0.509653	0	0	0	0	0	0	0
ZNF469	0	0	0	0	0	0	0	0	0	0	0	0	0.505534	0	0.505019	0	0	0	0	0
DUSP5P1	0	0	0	0	0	0.533444	0.520405	0.513071	0	0	0	0.526272	0.525621	0	0.552676	0	0.532466	0	0	0.547134
AC018697.1	0	0	0	0	0	-0.547545	-0.555494	-0.55792	-0.543503	-0.55253	0	-0.533533	-0.526662	0	-0.555629	0	-0.560614	-0.513863	-0.550105	-0.566812
OR10G4	0.529045	0	0.560963	0	0	-0.560927	-0.557036	-0.593852	-0.502859	-0.622288	0	-0.547457	-0.5286	-0.528002	-0.536083	-0.519022	-0.551947	0	-0.541471	-0.626777
AC104365.1	0	0	0	0	0	0.516621	0.516064	0.502132	0	0	0	0.535013	0.556747	0.514114	0.566222	0.55201	0.522473	0	0	0
AKR1C3	0	0	0	0	0	-0.520206	0	-0.504505	-0.542085	-0.589189	0	0	0	0	-0.533848	0	-0.503732	0	0	-0.55444
DPP10	0.518319	0	0	0	0	-0.616642	-0.549585	-0.58395	-0.571851	-0.563743	0	-0.585495	-0.654482	-0.519338	-0.60583	-0.553961	-0.582792	0	-0.580604	-0.62578
LINC01770	0	0	-0.545595	0	0	0	0	0	0	0	0	0	0	0	0	0	0	0	0	0
LINC02412	0	0	0	0	0	-0.503548	-0.509626	-0.513867	0	0	-0.575927	-0.528852	-0.528004	-0.548078	0	0	-0.521501	-0.528711	-0.505951	0
CCDC158	0.501775	0	0	0	0	-0.548101	-0.588538	-0.590857	-0.535222	0	0	-0.563039	-0.52595	-0.581713	-0.554411	0	-0.585576	0	0	-0.520541
IGKC	0	0	0	0	0	0	0	0	0	0	0	0	-0.511197	0	0	0	0	0	0	0
PLS1	0.512739	0.507534	0.573139	0	0.505271	0	0	0	0	0	0	0	0	0	0	0	0	0	0	0
C10orf99	0	0	0	0	0	0	0	0	0	0	0	0	0	0	-0.511329	0	0	0	0	-0.535273
IGLV6-57	0	0	0	0	0	0	0	0	0	0	0	0	-0.515573	0	0	0	0	0	0	0
VASH2	0	0	0	0	0	0	0	0	0	0	0.526384	0	0.502188	0	0	0	0	0	0	0
DERL3	0	0.517579	0	0	0	0	0	0	0	0	0	0	0	0	0	0	0	0	0	0
LINC02568	0	0	0	0	0	-0.52513	0	0	-0.532595	0	0	0	-0.573653	0	-0.50724	0	0	0	0	-0.541476
AL031009.1	0	0	0	0	0	0	0	0	0	0	0	0.520721	0.571943	0	0.541313	0	0.508623	0	0	0
IGSF9	0	0	0	0	0	-0.521493	0	-0.513514	-0.5287	-0.582239	0	0	-0.529987	0	-0.539511	0	0	0	0	-0.591506
45355	0	0	0.535719	0	0.583582	0	0	0	0	0	0	0	0	-0.567862	0	0	0	0	0	0
LINC02569	0	0	0	0	0	0	0	0	0	0	0	0	0	0	0	-0.542192	0	0	0	0
KCNJ15	0	0	0	0	0	0.535866	0	0.524018	0.528139	0	0	0.503542	0.584289	0	0.55454	0	0	0	0.533033	0.555312
NLRP14	0	0	0	0	0	0	0	0	0	0	0	0	0	-0.500582	0	0	0	0	0	0
UCN3	0	0	0	0	0	0	0	0	0	0	-0.504036	0	0	0	0	0	0	0	0	0
EXTL3-AS1	-0.541256	-0.534587	0	-0.571508	0	0	0	0	0	0	0	0.500257	0	0	0.524459	0	0.501287	0.584707	0	0
CHGA	0	0	0	0	0	-0.503155	0	-0.516935	0	0	-0.523761	0	-0.509466	0	0	0	0	0	0	-0.500193
IGKV3D-11	0	0	0	0	0	0	0	0	0	0	-0.521316	0	0	0	0	0	0	0	0	0
ZSCAN23	0.522312	0	0.50029	0	0	0	0	0	0	0	0	0	0	0	0	0	0	0	0	0
BTLA	0	0.550805	0	0	0	-0.505534	0	-0.50888	0	0	-0.577091	-0.514801	-0.566538	0	-0.527671	0	-0.512741	-0.537709	0	0
AC090116.1	0	0	0	0	0	0	0	0	0	0	0	0	0	0	0	0	0	0.506722	0	0
IL1RN	0	0	0	0	0	0	0	0	0.523295	0	0	0	0.506564	0	0	0	0	0	0	0
YPEL4	0	0	0	0	0	0	0	0	-0.529472	0	0	0	0	0	0	0	0	0	0	0
DLEU7-AS1	-0.651701	-0.533943	-0.661217	0	0	0	0	0	0	0	0.567714	0	0	0	0	0	0	0.551493	0	0
SALL1	0.564465	0.51642	0.581118	0	0	-0.578378	-0.580952	-0.614157	-0.565766	0	-0.552381	-0.567568	-0.562677	-0.573745	-0.546461	0	-0.583269	-0.508623	-0.61982	-0.621879
FPR2	0	0	0	0	0	0	0	0	0	0	0	0	0.511843	0	0	0.533986	0	0	0.505664	0
AC137932.2	0	0	0	-0.570458	0	0	0	0	0	0	0	0	0	0	0	0	0	0	0	0
PEBP1P2	0	0	0	0	0	0	0	0	0	0	-0.503895	0	0	0	0	0	0	-0.517926	0	0
DLX4	-0.556926	-0.508833	-0.566016	0	0	0	0	0	0	0	0	0	0	0.523712	0	0	0	0	0	0
GPR78	0	-0.60505	0	0	0	0	0	0	0	0	0	0	0	0	0	0	0	0	0	0
CYP4F60P	0.606997	0.658803	0.52169	0	0	-0.526079	0	-0.528421	0	0	-0.528291	-0.505915	-0.525168	0	-0.52725	0	-0.522567	-0.572521	0	0
AC108136.1	0	0	0	-0.541262	0	0	0	0	0	0	0	0	0	0	0	0	0	0	0	0
AL109615.2	0	0	0	0	0	0.525359	0.502811	0.501277	0.516923	0	0	0.512321	0.542999	0.501891	0.529194	0.597452	0.516463	0	0	0.521371
SERPINE1	0	0	0	0	0	0.517117	0	0	0.506049	0.566281	0	0	0.548263	0	0.516088	0	0	0	0.515315	0.574517
C2orf72	0	0	0	0	0	-0.532819	0	-0.51686	-0.557529	0	0	-0.503218	-0.568597	0	-0.558559	0	0	0	0	-0.52381
PDPN	0	0	0	0	0	0	0	0	0	0	0	0	0.507336	0	0	0	0	0	0	0
BST1	0	0.561108	0	0	0	-0.549035	-0.548263	-0.556242	0	0	0	-0.535393	-0.524067	0	-0.550837	0	-0.565251	-0.531532	0	-0.527413
ELAVL3	0	0	0	0	0.571317	0	0	0	0	0	0	0	0	0	0	0	0	0	0	0
CYP4F24P	0	0	0	0	0	0	0	0	0	0	0	0	0	0	0	0	0	-0.513431	0	0
COL19A1	-0.60614	0	0	0	0	0	0	0	-0.572785	0	0	0	0	-0.56953	0	0	-0.522062	0	0	0
XDH	0	0.62202	0.54563	0.505658	0.538645	0.511523	0.648729	0	-0.557831	0	0	0	0	-0.567798	0	0	0	0	0	0
TTLL7	0	0	0	0	0	0	0	0	-0.548686	0	0	0	0	-0.540306	0	0	0	0	0	0
AP002761.4	0	0	0.586433	0	0	0.615553	0.590795	0	0	0	0	0	0	0	0	0	0	0	0	0
IGHV3-15	0	0	0	0	0.502349	0	0	0	0	0	0	0	0	0	0	0	0	0	0	0
PDE1C	0	0	0	0	0	0	0	0	-0.514555	0	0	0	0	-0.500938	0	0	0	0	0	0
SULT1C2	0	0	0	0	0	0	0	0	0	0	0	0	0	0	0	0	0	0	0	0
TIPIN	0	0	0	0	0	0	0	0	0	0	0	0	0	0	0	0	0	0	0	0
GCNT3	0	0.5613	0.533016	0	0	0.522982	0.612166	0	-0.562854	0	0	0	0	-0.544565	0	0	0	0	0	0
AC120498.2	0	0	0	0	0	0	0	0	0	0	0	0	0	0	0	0	0	0	0	0
AP1S3	0	0	0	0	0	0	0	0	0	0	0	0	0	0	0	0	0	0	0	0
SLC29A1	0	0	-0.544986	0	0	0	-0.605214	0	0	0	0	0	0	0	0	0	0	0	0	0
LINC02362	0	0	0.504698	0	0	0	0.53917	0	0	0	0	0	0	0	0	0	0	0	0	0
CXorf21	0	0	0	0	0	0	0	0	-0.533359	0	0	0	0	0	0	0	0	0	0	0
FRRS1L	0	0	0	0	0	0	0	0	0	0	0	0	0	0	0	0	0	0	0	0
GNG4	0	0	0	0	0	0	0	0	0	0	0	0	0	0	0	0	0	0	0	0
GINS3	0	0	0	0	0	0	0	0	0	0	0	0	0	0	0	0	0	0	0	0
JPH1	0	0	0	0	0	0	0	0	0	0	0	0	0	0	0	0	0	0	0	0
AC022075.1	0	0	0	0	0	0	0	0	0	0	0	0	0	0	0	0	0	0	0	0
LINC01234	0.521144	0	0	0	0	0	0	0	0.607285	0	0	0	0	0.591142	0	0.503739	0.540257	0	0	0
CA1	0	0	0.552488	0	0.545373	0.508917	0.554011	0	0	0	0	0	0	0	0	0	0	0	0	0
CALU	0	0	0	0	0	-0.527874	-0.548954	0	0	0	0	0	0	0	0	0	0	0	0	0
PCDH10	0	0	0	0	0	0	0	0	0	0	0	0	0	0	0	0	0	0	0	0
ISLR	0	0	0	0	0	0	0	0	0	0	0	0	0	0	0	0	0	0	0	0
SUGCT	0	0	0	0	0	0	0.589894	0	0	0	0	0	0	0	0	0	0	0	0	0
MAGI3	-0.69093	0.638005	0	0.680283	0.558466	0	0.511748	0	-0.659196	-0.571098	0	0	-0.546042	-0.726431	-0.615055	0	-0.540558	0	0	0.586865
MMP8	0	0	0	0	0	-0.501522	0	0	0	0	0	0	0	0	0	0	0	0	0	0
ADH1C	0	0	0.563522	0	0	0	0.551014	0	0	0	0	0	0	0	0	0	0	0	0	0
ARX	0	0	0	0	0	0	0	0	0	0	0	0	0	0	0	0	0	0	0	0
MAP2K6	0	0	0.657356	0	0	0	0.610364	0	0	0	0	0	0	0	0	0	0	0	0	0
ANKS1B	0	0	0	0	0	0	0	0	0	0	0	0	0	0	0	0	0	-0.574874	0	0
LGALS7B	0	0	0	0	0	0	-0.603139	0	0	0	0	0	0	0	0	0	0	0	0	0
PADI2	0	0	0.551551	0	0	0	0.521918	0	0	0	0	0	0	0	0	0	0	0	0	0
GIMAP6	-0.502647	0	0	0	0	0	0	0	-0.605358	-0.537496	0	0	0	-0.553729	0	0	0	0	0	0
SYTL4	-0.540846	0	0	0.561871	0.50029	0	0	0	-0.64812	-0.557322	0	0	0	-0.659312	-0.512459	0	0	0	0	0
FOXS1	0.597757	0	0	0	0	0	0	0	0.641036	0.514966	0	0	0	0.676221	0.56835	0	0.596225	0	0	0
AP002800.1	0	0	0.643749	0	0	0	0.564806	0	0	0	0	0	0	0	0	0	0	0	0	0
CHST5	-0.563639	0.54847	0	0.523899	0	0	0.607799	0	-0.583957	0	0	0	0	-0.620744	0	0	0	0	0	0
PC	0	0	0	0	0	0	0	0	0	0	0	0	0	0	0	0	0	0	0	0
CPAMD8	0	0	0	0	0	0	0	0	0	0	0	0	0	0	0	0	0	0	0	0
AL390957.1	0	0	0	0	-0.543149	0	0	0	0	0	0	0	0	0	0	0	0	0	0	0
GPR15	-0.654449	0	0	0	0.574574	0	0	0	-0.617496	0	0	0	0	-0.601642	0	0	-0.524328	0	0	0
HPGDS	0	0	0	0	0	0	0	0	0	0	0	0	0	0	0	0	0	0	0	0
TMEM151B	0	0	0	0	0.501852	0	0	0	-0.53871	0	0	0	0	-0.528872	0	0	0	0	0	0
OLFM3	0	0	0	0	0.538863	0	0	0	0	0	0	0	0	0	0	0	0	0	0	0
VWA5A	0	0	0.512035	0	0	0	0.603025	0	-0.540701	0	0	0	0	-0.501454	0	0	0	0	0	0
AL137060.1	0	0	0	0	0	0	0	0	0.560794	0.541101	0	0	0	0.542113	0	0	0	0	0	0
ACOXL-AS1	0	0	0	0	0	0	0	0	0	0	0	0	0	0	0	0	0	0	0	0
SLC13A3	0	0	0	0	0	0	0	0	0.544694	0	0	0	0	0	0.504438	0	0	0	0	0
SECTM1	0	0	0	0	0	0	0	0	-0.595956	0	0	0	0	-0.537595	0	-0.539503	0	0	0	0
LINC01268	0	0	0	0	0	0.553753	0.514065	0	0	0	0	0	0	0	0	0	0	0	0	0
SIPA1L2	0	0	0	0	0.517408	0	0	0	-0.578697	0	0	0	0	-0.564055	0	0	0	0	0	0
EPHX2	0	0	0	0	0	0	0.592597	0	0	0	0	0	0	0	0	0	0	0	0	0
POU2F2	0	0	0	0	0	0	0	0	0	0	0	0	0	0	0	0	0	-0.519931	0	0
TNFSF4	0	0	0	0	0	0	0	0	0	0	0	0	0	0	0	0	0	0	0	0
AL096816.1	0	0	0	0	0	0	0	0	0	0	0	0	0	-0.540306	0	0	0	0	0	0
ABCA10	0	0	0	0	0	0	0	0	0	0	0	0	0	0	0	0	0	0	0	0
AC005165.1	0	0	0	0	0	0	0	0	0	0	0	0	0	0	0	0	0	0	0	0
PAQR5	0	0.506898	0	0.540271	0	0	0.506727	0	-0.541474	0	0	0	0	-0.601874	0	0	0	0	0	0
PROB1	0	0	0	0	0	0	0.536595	0	-0.579083	0	0	0	0	-0.533465	0	-0.512095	0	0	-0.526404	0
COL4A6	-0.511167	0	0	0	0	0	0	0	-0.586318	0	0	0	0	-0.580985	0	0	0	0	0	0
IL1RAPL1	-0.511944	0	0	0	0	0	0	0	-0.55594	0	0	0	0	-0.545095	0	0	0	0	0	0.503719
NMRAL2P	0	0	0.650512	0	0	0.5516	0.561478	0	0	0	0	0	0	0	0	0	0	0	0	0
RBM47	0	0.510121	0	0	0.523586	0	0.548954	0	-0.564529	0	0	0	0	-0.558505	0	0	0	0	0	0
GPCPD1	0	0	0	0	0	0	0	0	0	0	0	0	0	0	0	0	0	0	0	0
WDR35	0	0	0	0	0	0	0	0	0	0	0	0	0	0	0	0	0	0	0	0
CCL8	0	0	0	0	0	0	0	0	-0.527434	0	0	0	0	0	0	0	0	0	0	0
IGKV2D-30	-0.50226	0	0	0	0	0	0	0	0	0	0	0	0	0	0	0	0	0	0	0
FIGNL1	0	0	0	0	0	0	0	0	0	0	0	0	0	0	0	0	0	0	0	0
AL354719.2	0	0	0	0	0	0	0	0	0	0	0	0	0	0	0	0	0	0	0	0
TDRD10	0	0	0	0	0	0	0	0	0	0	0	0	0	0	0	0	0	0	0	0
FOXD4	0	0	0	0	0	0	0	0	0	0	0	0	0	0	0	0	0	0	0	0
CHL1	0	0	0	0	0	0	0	0	-0.59338	0	0	0	0	-0.544049	0	0	0	0	0	0
C8orf74	0	0	0	0	0	0	0	0	0	0	0	0	0	0	0	0	0	0	0	0
TEF	0	0	0	0	0	0	0	0	0	0	0	0	0	0	0	0	0	0	0	0
JCHAIN	0	0	0.500451	0	0	0	0.530286	0	-0.502319	0	0	0	0	0	0	0	0	0	0	0
MT-TL1	0	0	0	0	0	0	0	0	0	0	0	0	0	0	0	0	0	0	0	0
CCR8	0	0	0	0	0	0	0	0	0	0	0	0	0	0	0	0	0	0	0	0
PCSK2	0	0	0	0	0	0	0	0	0	0	0	0	0	0	0	0	0	0	0	0
AL136309.2	-0.54865	0	0	0	0	0	0.510474	0	0	0	0	0	0	0	0	0	0	0	0	0
CCNB1	0	0	0	0	0	0	0	0	0	0	0	0	0	0	0	0	0	0	0	0
HK2	0	0	0.567512	0.630186	0.730034	0	0	0	-0.527563	0	0	0	0	-0.538886	0	0	0	0	0	0
BMP5	-0.578501	0.541933	0	0	0	0	0.575512	0	-0.575449	0	0	0	0	-0.548344	0	0	0	0	0	0
SNHG17	0.545105	0	0	0	0	0	0	0	0.717929	0.600064	0	0	0.522673	0.653246	0.541957	0	0.553315	0	0	0
DMRTA2	0	0	0	0	0	0	0	0	0	0	0	0	0	0	0	0	0	0	0	0
CAPN5	0	0	0.558116	0	0	0.557229	0.558481	0	0	0	0	0	0	0	0	0	0	0	0	0
SIX2	0	0	0	0	0	0	0	0	0	0	0	0	0	0	0	0	0	0	0	0
NME2	0	0	0	0	0	0	0	0	0	0	0	0	0	0	0	0	0	0	0	0
BRCA2	0	0	0	0	0	0	0	0	0	0	0	0	0	0	0	0	0	0	0	0
AC073050.1	-0.540029	0	0	0.516668	0.643972	0	0	0	0	0	0	0	0	0	0	0	0	0	0	0
IL1R2	0	0	0	0	0	0	0	0	0	0	0	0	0	0	0	0	0	0	0	0
C9orf116	0.59466	-0.583732	0	-0.50761	0	0	-0.574702	0	0.687017	0.565047	0	0.508527	0	0.705392	0.527984	0	0	0	0	0
MT1HL1	0	0	0	0	0	0	0.546374	0	0	0	0	0	0	0	0	0	0	0	0	0
FRMD5	0	0	0	0	0	0	0	0	0	0	0	0	0	0	0	0	0	0	0	0
NXPE1	0	0	0.54161	0	0.556314	0	0.574997	0	0	0	0	0	0	0	0	0	0	0	0	0
CDCA3	0	0	0	0	0	0	0	0	0	0	0	0	0	0	0	0	0	0	0	0
CENPI	0	0	0	0	0	0	0	0	0	0	0	0	0	0	0	0	0	0	0	0
SSTR1	-0.611436	0	0	0	0	0	0	0	-0.606646	-0.514194	0	0	0	-0.613104	0	0	-0.545842	0	-0.542375	0
AL359736.2	-0.512228	0.536502	0	0.561205	0.512594	0	0	0	-0.598933	-0.521946	0	-0.558268	0	-0.570755	0	0	0	0	0	0
C4orf48	0.664217	-0.525333	0	-0.52908	-0.545338	0	0	0	0.637816	0.597361	0.568501	0	0.555649	0.660345	0.52682	0	0.596483	0	0.502447	0
AC004233.2	0	0	0	0	0	0	0	0	0	0	0	0	0	0	0	0	0	0	0	0
DOK7	0	0	0	0	0	0	0	0	0.510819	0	0	0	0	0.54805	0	0	0	0	0	0
RPL12P14	0	0.571189	0.569533	0	0	0.573547	0.600065	0	0	0	0	0	0	0	0	0	0	0	0	0
COL22A1	0	0	0	0	0	0	0	0	0	0	0	0	0	0	0	0	0	0	0	0
SH3BP4	0	0	0	0	0	0	0	0	0	0	0	0	0	0	0	0	0	0	0	0
MCF2L2	0	0	0	0	0	0	0	0	-0.631762	-0.520245	0	0	0	-0.568315	0	0	0	0	0	0
AC004080.1	0	0	0	0	0	0	0	0	0	0	0	0	0	0	0	0	0	0	0	0
CCNE1	0	0	0	0	0	0	0	0	0	0	0	0	0	0	0	0	0	0	0	0
ANKRD53	0	0	0	0	0	0	0	0	0	0	0	0	0	0	0	0	0	0	0	0
B4GALNT4	0	0	0	0	0	0	0	0	0	0	0	0	0	0	0	0	0	0	0	0
KCNJ8	0	0	0	0	0	0	0	0	0	0	0	0	0	0	0	0	0	0	0	0
IGHG4	0	0	0	0	0	0	0	0	0	0	0	0.540961	0	0	0	0	0	0	0	0
DSG4	0	0	0	0	0	0	0	0	0	0	0	0	0	0	0	0	0	0	0	0
OTOGL	0	0	0	0	0.526804	0	0	0	0	0	0	0	0	0	0	0	0	0	0	0
AC073254.1	-0.567817	0	0	0	0	0	0.564017	0	-0.536837	0	-0.549289	0	0	-0.569089	0	0	0	0	0	0
CYP4F25P	0	0	0	0	0	0.602019	0	0	0	0	0	0	0	0	0	0	0	0	0	0
AP001627.1	0	0	0.534301	0	0.524191	0	0	0	-0.505948	0	0	0	0	-0.500421	0	0	0	0	0	0
DNAAF4	0	0	0	0	0	0	0	0	0	0	0	0	0	0	0	0	0	0	0	0
TPRXL	0	-0.590906	0	0	0	0	0	0	0	0	0	0	0	0	0	0	0	0	0	0
HHLA2	-0.526909	0.582571	0.521431	0.521403	0	0.555169	0.557451	0	-0.589773	0	0	0	0	-0.622139	0	0	0	0	0	0
AC026369.2	0	0	0	0	0	0	-0.552594	0	0.537137	0	0	0	0	0.504461	0	0	0	0	0	0
LINC01301	0	0	0	0	0	0	-0.502221	0	0	0	0	0	0	0	0	0	0	0	0	0
ECI2	0	0	0	0	0	0	0	0	0	0	0	0	0	0	0	0	0	0	0	0
TREM1	0	0	-0.608444	0	0	0	-0.53402	0	0	0	0	0	0	0	0	0	0	0	0	0
REEP2	0	0	0	0	0	0	0	0	0	0	0	0	0	0	0	0	0	0	0	0
TRPM2	0	0	0	0	0	0	-0.573286	0	0	0	0	0	0	0	0	0	0	0	0	0
UTS2B	0	0	0	0	0	0	0	0	0	0	0	0	0	0	0	0	0	0	0	0
NAALADL1	0	0	0	0	0	0	0	0	0	0	0	0	0	0	0	0	0	0	0	0
HS3ST6	0	0	0	0	0	0	0	0	0	0	0	0	0	0	0	0	0	0	0	0
GSTM2	0	0	0	0	0	0	0	0	0	0	0	0	0	0	0	0	0	-0.505364	0	0
PIK3CG	-0.770683	0.581798	0	0.56083	0.579831	0	0	0	-0.738279	-0.654136	-0.532913	0	-0.580445	-0.727464	-0.641447	0	-0.634238	0	0	0
MUC5AC	0	0	0	0	0	0	0	0	0	0	0	0	0	0	0	0	0	0	0	0
MMS22L	0	0	0	0	0	0	0	0	0	0	0	0	0	0	0	0	0	0	0	0
PELI2	0	0	0	0	0	0	0	0	-0.541216	0	0	0	0	-0.532432	-0.500039	0	0	0	0	0
AC095031.1	0	0	0	0	0	0	0	0	0	0	0	0	0	0	0	0	0	0	0	0
WNT2	0	0	0	0	0	0	-0.548631	0	0.547717	0	0	0	0	0.525752	0	0	0	0	0	0
AL669942.1	0	0	0	0	0	0	0	-0.500816	0	0	0	0	0	0	0	0	0	0	0	0
CXCL3	0	0	0	0	0	0	0	0	0	0	0	0	0	0	0	0	0	0	0	0
CYP2W1	0	0	0	0	0	0	0	0	0	0	0	0	0	0	0	0	0	0	0	0
LINC02384	0	0	0	0	0	0	0	0	0	0	0	0	0	0	0	0	0	0	0	0
NEURL1B	-0.575947	0.619828	0	0	0	0	0.576505	0	-0.595698	0	0	0	0	-0.620203	0	0	0	0	0	0.521744
ATP1B2	0	0	0	0	0	0	0	0	0	0	0	0	0	0	0	0	0	0	0	0
PLSCR4	0	0	0	0	0	0	0	0	0	0	0	0	0	0	0	0	0	0	0	0
TMEM56	0	0.54106	0.571502	0.513335	0.550615	0	0.54934	0	-0.513009	0	0	0	0	-0.573736	0	0	0	0	0	0
SPNS2	0	0	-0.647445	0	0	0	-0.578307	0	0	0	0	0	0	0	0	0	0	0	0	0
AC009086.3	0	0	0	0	0	0	0.510074	0	0	0	0	0	0	0	0	0	0	0	0	0
IQGAP2	-0.611952	0.523012	0	0	0	0	0.52179	0	-0.675683	-0.530673	0	0	0	-0.625753	-0.526949	0	-0.573288	0	0	0
CNTN1	0	0	0	0	0	0	0	0	0	0	0	0	0	0	0	0	0	0	0	0
LXN	0	0	0	0	0	0	0	0	0	0	0	0	0	0	0	0	0	0	0	0
ACAA2	0	0	0.534303	0	0	0	0.54625	0	0	0	0	0	0	0	0	0	0	0	0	0
IGHV3-49	0	0	0	0	0	0	0	0	0	0	0	0	0	0	0	0	0	0	0	0
CES1	0	0	0	0	0	0	0	0	0	0	0	0	0	0	0	0	0	0	0	0
TNFRSF11B	0	0	0	0	0	0	0	0	0	0	0	0	0	0	0	0	0	0	0	0
ZC3H12D	0	0	0	0	0	0	0	0	0	0	0	0	0	0	0	0	0	0	0	0
SSTR5	0	0	0	0	0	0	0	0	0	0	0	0	0	0	0	0	0	0	0	0
SLC47A1	0	0	0	0	0	0	0	-0.514323	-0.524086	0	0	0	0	-0.503519	0	0	0	0	0	0
FSIP2	0	0	0.551294	0	0.623721	0	0.586933	0	-0.568006	0	0	0	0	0	0	0	0	0	0	0
DYNLT3	0	0	0	0	0	-0.534312	0	0	0	0	0	0	0	0	0	0	0	0	0	0
A1BG-AS1	0	0	0	0	0	0	0	0	0	0	0	0	0	0	0	0	0	0	0	0
XKRX	0	0	0	0	0	0	0	0	0	0	0	0	0	0	0	0	0	0	0	0
ZIC5	0	0	0	0	0	0	0	0	0	0	0	0	0	0	0	0	0	0	0	0
PODXL2	0	0	0	0	0	0	0	0	0	0	0	0	0	0	0	0	0	0	0	0
PTMAP2	0	0	0	0	0	0	0	0	0	0	0	0	0	0	0	0	0	0	0	0
IGKJ4	0	0	0	0	0.542763	0	0	0	0	0	0	0	0	0	0	0	0	0	0	0
NR3C1	0	0	0	0	0	0	0	0	0	0	0	0	0	0	0	0	0	0	0	0
SCN3B	0	0	0	0	0	0	0	0	0	0	0	0	0	0	0	0	0	0	0	0
CASP7	0	0	0	0	0.541476	0	0.512906	0	0	0	0	0	0	0	0	0	0	0	0	0
CAVIN3	0	0	0	0	-0.50325	0	0	0	0	0	0	0	0	0.505456	0	0	0	0	0	0
GPR82	-0.573237	0.607452	0	0	0	0	0.519601	0	-0.655848	-0.527969	-0.510091	0	0	-0.657763	0	0	-0.548548	0	0	0
VEGFD	0	0	0	0	0	0	0	0	0	0	0	0	0	0	0	0	0	0	0	0
LRRN2	0	0	0	0	0	0	0	0	0	0	0	0	0	0	0	0	0	0	0	0
DENND5B	-0.532845	0.548151	0	0	0.570822	0	0	0	-0.655075	-0.55964	0	0	-0.568501	-0.61633	-0.559164	0	0	0	0	0
ABHD3	0	0	0	0	0	0	0	0	0	0	0	0	0	0	0	0	0	0	0	0
RNASE1	0	0	0	0	0	0	0	0	0	0	0	0	0	0	0	0	0	0	0	0
PDZD4	0	0	0	0	0	0	0	0	0	0	0	0	0	0	0	0	0	0	0	0
LRRC6	0	0	0	0	0	0	0	0	0	0	0	0	0	0	0	0	0	0	0	0
KAT2B	0	0	0	0	0	0	0	0	0	0	0	0	0	0	0	0	0	0	0	0
SULT1A1	0	0	0	0	0	0.505214	0.5084	0	0	0	0	0	0	0	0	0	0	0	0	0
CDKL1	0	0	0	0	0.520754	0	0	0	0	0	0	0	0	-0.505326	0	0	0	0	0	0
SPOCK3	0	0	0	0	0.508613	0	0	0	-0.574014	0	0	0	0	-0.513497	0	0	0	0	0	0
PROX1	0	0	0	0	0	0	0	0	0	0	0	0	0	0	0	0	0	0	0	0
CAPN13	-0.539009	0	0	0	0	0.544389	0.615038	0	0	0	0	0	0	-0.534209	0	0	0	0	0	0
MADCAM1	0	0	0	0	0	0	0.523849	0	0	0	0	0	0	0	0	0	0	0	0	0
LINC02292	0	0	0.513386	0	0	0	0.539227	0	0	0	0	0	0	0	0	0	0	0	0	0
IGKJ5	-0.570241	0	0	0	0.575171	0	0	0	0	0	0	0	0	0	0	0	0	0	0	0
TENT5C	0	0	0	0	0	0	0	0	0	0	0	0	0	0	0	0	0	0	0	0
RAB3C	0	0	0	0	0	0	0	0	0	0	0	0	0	0	0	0	0	0	0	0
AC007128.1	0	0	0	0	0	0	-0.525222	0	0	0	0	0	0	0	0	0	0	0	0	0
NRG2	0	0	0	0	0	0	0	0	0	0	0	0	0	0	0	0	0	0	0	0
AC097478.1	0	0	0	0	0	0	0	0	0	0	0	0	0	0	0	0	0	0	0	0
AC005833.1	-0.579581	0	0	0	0	0	0.544846	0	-0.614146	0	0	0	0	-0.595445	0	0	0	0	0	0
AL031722.1	0	0	0	0	0	0	0.588794	0	0	0	0	0	0	0	0	0	0	0	0	0
PHGR1	0	0	0.669069	0	0.597336	0.504571	0.581397	0	0	0	0	0	0	0	0	0	0	0	0	0
ADAMTS6	0	0	0	0	0	0	0	0	0	0	0	0	0	0	0	0	0	0	0	0
AC107959.3	0	0	0	0	0	0	0	0	0	0	0	0	0	0	0	0	0	0	0	0
SLC9A2	-0.545234	0	0	0.579438	0.519982	0	0	0	-0.587713	0	0	0	0	-0.646147	0	0	0	0	0	0
TTC28	0	0	0	0	0	0	0	0	-0.55049	-0.510203	0	0	0	-0.503648	0	0	0	0	-0.508115	0
GDPD3	0	0	0.524521	0	0	0	0	0	0	0	0	0	0	0	0	0	0	0	0	0
DLX6-AS1	0	0	0	0	0	0	0	0	0	0	0	0	0	0	0	0	0	0	0	0
LINC02245	0	0	0	0	0	0	0	0	0	0	0	0	0	0	0	0	0	0	0	0
SLC7A11-AS1	0	0	0	0	0	0	0	0	0	0	0	0	0	0	0	0	0	0	0	0
AKR1E2	0	0	0	0	0	0	-0.567622	0	0.511206	0	0	0	0	0	0	0	0	0	0	0
AC104170.1	0	0	0	0	0	0.568559	0.582556	0	0	0	0	0	0	0	0	0	0	0	0	0
GPSM2	0	0	0	0	0	0	0	0	0	0	0	0	0	0	0	0	0	0	0	0
BEX1	0	0	0	0	0	0	0	0	0	0	0	0	0	0	0	0	0	0	0	0
FBLN7	0	0	0	0	0	0	0	0	0	0	0	0	0	0	0	0	0	0	0	0
LINC01614	0	0	0	0	0	0	0	0	0	0	0	0	0	0	0	0	0	0	0	0
AC007608.1	0	0	0	0	0	0	0	0	0	0	0	0	0	0	0	0	0	0	0	0
NUP62CL	0	0	0	0	0	0	0	0	0	0	0	0	0	0	0	0	0	0	0	0
KIF5A	0	0	0	0	0	0	0	0	-0.548593	0	0	0	0	0	0	0	0	0	0	0
AC107959.4	0	0	0	0	0	0	0	0	0	0	0	0	0	0	0	0	0	0	0	0
EPHB3	0	0	0	0	0	0	0	0	0	0	0	0	0	0	0	0	0	0	0	0
CFP	0	0	0	0	0	0	0	0	0	0	0	0	0	0	0	0	0	0	0	0
HIST1H1C	0	0	0	0	0	0	0	0	0	0	0	0	0	0	0	0	0	0	0	0
KDELC1	0	0	0	0	0	-0.521308	0	0	0	0	0	0	0	0	0	0	0	0	0	0
PNPLA3	0	0	0	0	0	0	0	0	0	0	0	0	0	0	0	0	0	0	0	0
KIF2C	0	0	0	0	0	0	0	0	0	0	0	0	0	0	0	0	0	0	0	0
ERFE	0	0	-0.581179	0	0	0	-0.501033	0	0	0	0	0	0	0	0	0	0	0	0	0
PADI3	0	0	0	0	0	0	0	0	0	0	0	0	0	0	0	0	0	0	0	0
CDK1	0	0	0	0	0	0	0	0	0	0	0	0	0	0	0	0	0	0	0	0
GPT	0	0	0.594929	0	0	0	0.597747	0	0	0	0	0	0	0	0	0	0	0	0	0
KRT20	0	0.567617	0.610761	0	0.570178	0	0.636498	0	-0.593509	0	0	0	0	-0.574252	0	0	0	0	0	0
BIN2	0	0	0	0	0	0	0	0	0	0	0	0	0	0	0	0	0	0	0	0
RIPPLY3	0	0	0	0	0	0	0	0	0	0	0	0	0	0	0	0	0	0	0	0
AC004687.2	0	0	0	0	0	0	0	0	0	0	0	0	0	0	0	0	0	0	0	0
DSC2	-0.641892	0.639294	0	0.629926	0.60982	0	0.595945	0	-0.721278	-0.582298	-0.54181	0	-0.560322	-0.697776	-0.640412	0	-0.509246	0	0	0.5377
GALNT8	0	0	0	0	0	0	0.538397	0	0	0	0	0	0	0	0	0	0	0	0	0
IL10RA	0	0	0	0	0	0	0	0	-0.578954	0	0	0	0	-0.507392	0	0	0	0	0	0
MXD1	-0.699706	0.716386	0	0.653998	0	0	0	0	-0.711618	-0.591954	-0.607312	0	-0.637698	-0.70423	-0.697726	0	-0.557052	0	0	0.64978
CYP4F8	0	0	0	0	0	0	0	0	0	0	0	0	0	0	0.50675	0	0	0	0	0
FAM111B	0	0	0	0	0	0	0	0	0	0	0	0	0	0	0	0	0	0	0	0
PLK1	0	0	0	0	0	0	0	0	0	0	0	0	0	0	0	0	0	0	0	0
NEK2	0	0	0	0	0	0	0	0	0	0	0	0	0	0	0	0	0	0	0	0
E2F7	0	0	0	0	0	0	0	0	0	0	0	0	0	0	0	0	0	0	0	0
CNKSR2	0	0	0	0	0	0	0	0	0	0	0	0	0	0	0	0	0	0	0	0
ABCC13	0	0	0.551198	0	0	0.520613	0.635749	0	0	0	0	0	0	0	0	0	0	0	0	0
ATP8A1	-0.50368	0	0	0	0.509814	0	0	0	-0.592092	0	0	0	0	-0.561087	0	0	0	0	0	0
ETHE1	0	0	0.51049	0	0	0	0	0	0	0	0	0	0	0	0	0	0	0	0	0
C11orf86	0	0	0.51535	0	0	0	0.564439	0	0	0	0	0	0	0	0	0	0	0	0	0
FCMR	0	0	0	0	0	0	0	0	0	0	0	0	0	0	0	0	0	0	0	0
PCDHB9	0	0	0	0	0	0	0	0	0	0	0	0	0	0	0	0	0	0	0	0
TMEM59L	0	0	0	0	0	0	0	0	0	0	0	0	0	0	0	0	0	0	0	0
FAM19A5	0	0	0	0	0	0	0	0	0	0	0	0	0	0	0	0	0	0	0	0
C17orf53	0	0	0	0	0	0	0	0	0	0	0	0	0	0	0	0	0	0	0	0
BMF	0	0	0	0	0	0	0	0	0	0	0	0	0	0	0	0	0	0	0	0
AC009495.3	0	0	0	0	0	0	0.539952	0	0	0	0	0	0	0	0	0	0	0	0	0
CRHBP	0	0	0	0	0	0	0	0	0	0	0	0	0	0	0	0	0	0	0	0
GAS6-AS1	0	0	0	0	0	0	0	0	0	0	0	0	0	0	0	0	0	0	0	0
STYK1	0	0.503546	0.539967	0	0	0	0.569295	0	-0.5644	0	0	0	0	-0.539918	0	0	0	0	0	0
EPB41L4B	0	0.514891	0	0.508261	0	0	0.545993	0	0	0	0	0	0	-0.549986	0	0	0	0	0	0.503194
ZNF304	0	0	0	0	0	0	0	0	-0.507471	0	0	0	0	0	0	0	0	0	0	0
TMEM97	0	0	0	0	0	0	0	0	0	0	0	0	0	0	0	0	0	0	0	0
CDKN2B-AS1	0	0	0.517699	0	0	0.535084	0.582942	0	0	0	0	0	0	0	0	0	0	0	0	0
MIGA2	0	0	0	0	0	0.533539	0.522819	0	0	0	0	0	0	0	0	0	0	0	0	0
STXBP5-AS1	0	0	0	0	0	0	0.502736	0	0	0	0	0	0	0	0	0	0	0	0	0
LINC01754	0	0	0	0	0	0	0.505502	0	0	0	0	0	0	0	0	0	0	0	0	0
AL365181.3	0	0	0	0	0	0	0	0	0	0	0	0	0	0	0	0	0	0	0	0
MAT1A	0	0	0	0	0	0	0	0	0	0	0	0	0	0	0	0	0	0	0	0
PRR19	0	0	0	0	-0.557436	0	0	0	0.61373	0	0	0.500547	0	0.57038	0	0	0	0	0	0
PLIN4	0	0	0	0	0	0	0	0	0	0	0	0	0	0	0	0	0	0	0	0
TRAIP	0	0	0	0	0	0	0	0	0.536837	0.501963	0	0	0	0.505456	0	0	0	0	0	0
NOVA1	0	0	0	0	0	0	0	0	0	0	0	0	0	0	0	0	0	0	0	0
TNFRSF13B	0	0	0	0	0	0	0	0	0	0	0	0	0	0	0	0	0	0	0	0
UTS2R	0	0	0	0	0.512981	0	0	0	0	0	0	0	0	0	0	0	0	0	0	0
AC026336.4	0	0	0	0	0	0	0	0	0	0	0	0	0	0	0	0	0	0	0	0
LRRC1	0	0.542221	0.509075	0	0.550872	0	0.570711	0	-0.577022	0	0	0	0	-0.558118	0	0	0	0	0	0
LRRC19	0	0.549956	0.505213	0	0	0	0.639202	0	-0.538125	0	0	0	0	-0.552955	0	0	0	0	0	0
SLC52A1	0	0	0	0	0	0.524913	0	0	0	0	0	0	0	0	0	0	0	0	0	0
TMEM270	0	0	0	0	0	0	0	0	0	0	0	0	0	0	0	0	0	0	0	0
AC093620.1	0	0	0	0	0	0	0	0	0	0	0	0	0	0	0	0	0	0	0	0
FAM151A	0	0	0	0	0	0.514742	0.57393	0	0	0	0	0	0	-0.519266	0	0	0	0	0	0
CLIC6	0	0	0	0	0	0	0	0	0	0	0	0	0	0	0	0	0	0	0	0
AC009975.1	0	0	0	0	0	0	0	0	0	0	0	0	0	0	0	0	0	0	0	0
AL136418.1	0	0	0	0	0	0	0	0	0	0	0	0	0	0	0	0	0	0	0	0
MATN3	0	0	0	0	0	0	0	0	0.54083	0	0	0	0	0	0	0	0	0	0	0
MCTP2	-0.604596	0	0	0.568638	0.610464	0	0.508143	0	-0.655204	-0.507499	0	0	-0.51047	-0.661119	-0.587498	0	0	0	0	0
THRB	-0.512971	0	0	0	0	0	0	0	-0.543406	0	0	0	0	-0.533207	0	0	0	0	0	0
DPP6	0	0	0	0	0	0	0	0	0	0	0	0	0	0	0	0	0	0	0	0
AHRR	0	0	0	0	0	0	0	0	0	0	0	0	0	0	0	0	0	0	0	0
AL031282.2	0	0	0	0	0	0	0	0	0	0	0	0	0	0	0	-0.518814	0	0	0	0
CD226	-0.530522	0	0	0	0	0	0	0	-0.614374	-0.551271	0	0	0	-0.596969	-0.514271	0	-0.55048	0	0	0
PGM1	0	0	0	0	0	0	0	0	0	0	0	0	0	0	0	0	0	0	0	0
SOX1	0	0	0	0	0	0	0	0	0	0	0	0	0	0	0	0	0	0	0	0
CHST13	0	0	0	0	0	0	0	0	0	0	0	0	0	0	0	0	0	0	0	0
EFHC2	0	0	0	0	0	0	0.552816	0	0	0	0	0	0	0	0	0	0	0	0	0
AL590666.2	0	0	0	0	0	0	0	0	0	0	0	0	0	0	0	0	0	0	0	0
CLCA4	0	0.570756	0.609802	0.565618	0.676863	0	0.608825	0	-0.590153	0	0	0	0	-0.544658	0	0	0	0	0	0
SRMS	0	0	0	0	0	0	0	0	0	0	0	0	0	0	0	0	0	0	0	0
PIGCP1	-0.697512	0.670105	0	0.615092	0	0	0	0	-0.728104	-0.641519	-0.596094	-0.554218	-0.663792	-0.782449	-0.627475	0	-0.674699	0	0	0.632398
AC096751.1	0	0	0.567757	0	0	0.527126	0.604888	0	0	0	0	0	0	0	0	0	0	0	-0.513409	0
LAX1	-0.592982	0.501999	0	0	0.66864	0	0	0	-0.59119	0	0	0	0	-0.572832	0	0	0	0	0	0
ZNF114	0	0	0	0	0	0	0	0	0	0	0	0	0	0	0	0	0	0	0	0
COL9A3	0	0	0	0	0	0	0	0	0	0	0	0	0	0	0	0	0	0	0	0
TLX1	0	0	0	0	0	0	0	0	0	0	0	0	0	0	0	0	0	0	0	0
KLF15	0	0	0	0	0	0	0	0	0	0	0	0	0	0	0	0	0	0	0	0
NAT14	0.602661	-0.591596	0	0	0	0	0	0	0.654045	0.597747	0.529174	0	0.551624	0.724624	0.507802	0	0.611946	0	0	0
RILP	0	0	0	0	0	0	0	0	0	0	0	0	0	0	0	0	0	0	0	0
CITED2	0	0	0	0	0	0	0	0	0	0	0	0	0	0	0	0	0	0	0	0
GJB5	0	0	0	0	0	0	0	0	0	0	0	0	0	0	0	0	0	0	0	0
CASP5	0	0.636974	0.565967	0	0.566574	0.552208	0.596202	0	-0.517259	0	0	0	0	-0.53966	0	0	0	0	0	0
IGLV2-23	0	0	0	0	0.500933	0	0	0	0	0	0	0	0	0	0	0	0	0	0	0
MT1F	0	0	0	0	0	0	0.573157	0	0	0	0	0	0	0	0	0	0	0	0	0
RHBDL1	0	0	0	-0.500843	-0.551001	0	0	0	0.58153	0	0	0	0	0.534755	0.537429	0	0	0	0	0
CCAT2	0	0	0	0	0	0	0	0	0	0	0	0	0	0	0	0	0	0	0	0
PRKCB	0	0	0	0	0	0	0	0	0	0	0	0	0	0	0	0	0	0	0	0
ZFPM2-AS1	0	0	0	0	0	0	0	0	0	0	0	0	0	0	0	0	0	0	0	0
HCAR2	0	0	0	0	0	0	0	0	0	0	0	0	0	0	0	0	0	0	0	0
POU2AF1	0	0	0	0	0	0	0	0	0	0	0	0	0	0	0	0	0	0	0	0
SCUBE3	0	0	0	0	0	0	0	0	0	0	0	0	0	0	0	0	0	0	0	0
OXTR	0	0	-0.508817	0	0	0	0	0	0	0	0	0	0	0	0	0	0	0	0	0
FIBIN	0	0	0	0	0	0	0	0	0	0	0	0	0	0	0	0	0	0	0	0
WDHD1	0	0	0	0	0	0	0	0	0	0	0	0	0	0	0	0	0	0	0	0
SNHG15	0.579948	0	0	-0.516588	0	0	0	0	0.68354	0.539556	0	0	0	0.674801	0.505732	0	0.52458	0	0	0
BTNL3	0	0.546862	0.563264	0	0	0.617356	0.645253	0	0	0	0	0	0	-0.50623	0	0	0	0	0	0
ITGBL1	0	0	0	0	0	0	0	0	0	0	0	0	0	0	0	0	0	0	0	0
IFITM3	0.595305	0	0	0	0	0	0	0	0.642968	0.540328	0	0	0	0.668347	0	0	0.528188	0	0	0
RCSD1	0	0	0	0	0	0	0	0	-0.557702	0	0	0	0	-0.558634	0	0	0	0	0	0
LY6G6D	0	0	0	0	0	0	0	0	0	0	0	0	0	0	0	0	0	0	0	0
AL356273.3	-0.622276	0.527653	0	0.594662	0	0	0.515996	0	-0.604585	0	-0.529045	0	0	-0.538499	-0.508319	0	-0.514529	0	0	0
LINC01124	0	0	0	0	0	0	0	0	0	0	0	0	0	0	0	0	0	0	0	0
ANKRD13B	0	0	0	0	0	0	-0.569553	0	0.5483	0	0	0	0	0.528947	0	0	0	0	0	0
NEUROG2	0	0	0	0	0	0	0	0	0	0	0	0	0	0	0	0	0	0	0	0
AF127936.1	-0.510654	0	0	0	0	0	0.519163	0	-0.554646	0	0	0	0	-0.577205	0	0	0	0	0	0
SEMA6A-AS1	-0.585755	0.521723	0	0	0.512517	0	0.55449	0	-0.638331	-0.544963	-0.512669	0	-0.519428	-0.579028	0	-0.552765	0	-0.503496	-0.661901	0
ISM1	0	0	0	0	0	0	0	0	0	0	0	0	0	0	0	0	0	0	0	0
LINC01050	0	0	0	0	0	0	0	0	0.505347	0	0	0	0	0.504075	0	0	0	0	0	0
UGT1A8	0	0	0.508565	0	0.535965	0	0.538486	0	-0.536087	0	0	0	0	-0.528319	0	0	0	0	0	0
ADH1B	0	0	0	0	0	0	0	0	0	0	0	0	0	0	0	0	0	0	0	0
FEV	0	0	0	0	0	0	0.567212	0	0	0	0	0	0	0	0	0	0	0	0	0
RPL29P19	0	0	0	0	0	0	0	0	0	0	0	0	0	0	0	0	0	0	0	0
IGHV3-64	-0.550404	0	0	0	0	0	0	0	-0.542069	0	0	0	0	-0.500299	0	0	0	0	0	0
RPSAP52	0	0	0	0	0	0	0	0	0	0	0	0	0	0	0	0	0	0	0	0
LINC01186	0	0	0	0	0	0	0	0	0	0	0	0	0	0	0	0	0	0	0	0
CTXND1	0	0	0	0	0	0	0	0	-0.553357	0	0	0	0	0	0	0	0	0	0	0
LINC02031	0	0	0.53158	0.549158	0.526658	0	0	0	0	0	0	0	0	0	-0.509886	0	0	0	-0.500996	0
MYBPC2	0	0	0	0	0	0.514231	0.501835	0	0	0	0	0	0	0	0	0	0	0	0	0
GRAMD1A	0.539426	-0.524946	-0.544729	-0.619776	-0.647661	0	-0.589508	0	0.644256	0	0	0	0	0.619815	0.603799	0	0	0	0	0
OSTN-AS1	0	0	0	0	0	0	0	0	0	0	0	0	0	0	0	0	0	0	0	0
SLC35F1	0	0	0	0	0	0	0	0	0	0	0	0	0	0	0	0	0	0	0	0
B3GALT4	0	0	0	0	0	0	0	0	0	0	0	0	0	0	0	0	0	0	0	0
BCAS1	-0.502131	0	0.533788	0.513726	0.512131	0	0.593885	0	-0.593895	0	0	0	0	-0.575801	0	0	0	0	0	0
CD1D	0	0	0	0	0	0	0.561184	0	0	0	0	0	0	0	0	0	0	0	0	0
MMP28	0	0	0	0	0	0	0	0	0	0	0	0	0	0	0	0	0	0	0	0
TTC22	0	0.502901	0	0	0	0.589932	0.563373	0	-0.594281	0	0	0	0	-0.56612	0	-0.527833	0	0	0	0
CHP2	0	0	0.532471	0	0	0.511685	0.576284	0	0	0	0	0	0	0	0	0	0	0	0	0
AL807776.1	0	0	0	0	0	0	0	0	0	0	0	0	0	0	0	-0.513465	0	0	0	0
TLL1	0	0	0	0	0	0	0	0	0	0	0	0	0	0	0	0	0	0	0	0
SLCO2B1	-0.641634	0.54583	0	0.543264	0	0	0	0	-0.695132	-0.602639	-0.503515	-0.612008	0	-0.702036	-0.537558	0	-0.57084	0	0	0
SLC39A6	0	0	0	0	0	-0.584653	-0.501448	0	0	0	0	0	0	0	0	0	0	0	0	0
GRM8	0	0	0	0	0	0	0	0	0	0	0	0	0	0	0	0	0	0	0	0
AC097358.2	0	0	0	0	0	0	0	0	0	0	0	0	0	0	0	0	0	0	0	0
FSBP	0	0	-0.592731	0	0	0	-0.504286	0	0	0	0	0	0	0	0	0	0	0.505267	0	0
SH2D5	0	0	0	0	0	0	0	0	0	0	0	0	0	0	0	0	0	0	0	0
GCSH	0	0	0	0	0	0	0	0	0.617465	0.531059	0	0.509814	0	0.625624	0	0	0	0	0	0
SLC27A6	0	0	0	0	0	0	0	0	0	0	0	0	0	-0.501786	0	0	0	0	0	0
KCNE2	0	0	0.506176	0	0	0	0	0	0	0	0	0	0	0	0	0	0	0	0	0
UCA1	0	0	0	0	0	0	0	0	0	0	0	0	0	0	0	0	0	0	0	0
DOCK8	-0.56885	0	0	0	0	0	0	0	-0.67916	-0.572127	0	0	0	-0.592323	-0.533289	0	0	0	0	0
FOXRED2	0	0	0	0	0	0	0	0	0	0	0	0	0	0	0	0	0	0	0	0
AC009133.3	0	0	0	0	0	0	0	0	-0.535079	0	0	0	0	0	0	0	0	0	0	0
ZC3H12C	-0.689253	0.609644	0	0.515547	0.563099	0	0	0	-0.768805	-0.685935	-0.622527	0	-0.667428	-0.73908	-0.646881	0	-0.585143	0	-0.556028	0
AC104958.2	0	0	0	0	0	0	0	0	0	0	0	0	0	0	0	0	0	0	0	0
MSLN	0	0	0	0	0	0	0	0	0	0	0	0	0	0	0	0	0	0	0	0
BRCA1	0	0	0	0	0	0	0	0	0	0	0	0	0	0	0	0	0	0	0	0
PPP1R13L	0	0	0	0	0	0	0	0	0	0	0	0	0	0	0	0	0	0	0	0
GPR142	0	0	0	0	0	0	0	0	-0.596711	0	0	0	0	-0.542584	0	0	0	0	0	0
COL4A5	0	0	0	0	0	0	0	0	-0.526919	0	0	0	0	-0.514878	0	0	0	0	0	0
LPCAT4	0	0	0.526966	0	0	0.538818	0	0	0	0	0	0	0	0	0	0	0	0	0	0
PWRN1	0	0	0.538251	0	0	0	0	0	0	0	0	0	0	0	0	0	0	0	0	0
LINC01978	0	0	0	0	0	0	0	0	0	0	0	0	0	0	0	0	0	0	0	0
SNORA71C	0	0	0	0	0	0	0	0	0	0	0	0	0	0	0	0	0	0	0	0
SERPIND1	0	0	0	0	0	0	0	0	0	0	0	0	0	0	0	0	0	0	0	0
AC020779.2	0	0	0	0	0.524434	0	0	0	0	0	0	0	0	0	0	0	0	0	0	0
PODXL	0	0	-0.581928	0	0	0	-0.550499	0	0	0	0	0	0	0	0	0	0	0	0	0
SPRR1B	0	0	0	0	0	0	0	0	0	0	0	0	0	0	0	0	0	0	0	0
MGAT5	0	0	0	0	0	0	0	0	0	0	0	0	0	0	0	0	0	0	0	0
AC026401.3	0.653506	-0.520692	0	-0.571761	0	0	-0.51046	0	0.676327	0.618217	0.527369	0.52616	0.514365	0.679319	0.572231	0	0.568392	0	0	0
MKX	0	0	0	0	0	0	0	0	0	0	0	0	0	0	0	0	0	0	0	0
KIT	-0.594014	0	0	0	0	0	0	0	-0.577409	0	0	0	0	-0.582255	0	0	0	0	0	0
AC020656.2	0	0	0	0	0	0	0	0	0	0	0	0	0	0	0	0	0	0	0	0
NLGN3	0	0	0	0	0	0	0	0	0	0	0	0	0	0	0	0	0	0	0	0
PAX4	0	0	0	0	0	0	0.510459	0	0	0	0	0	0	0	0	0	0	0	0	0
AC079145.1	0	0	0	0	0	0	0	0	0	0	0	0	0	0	0	0	0	0	0	0
S100A3	0	0	0	0	0	-0.520793	0	0	0	0	0	0	0	0	0	0	0	0	0	0
LINC00865	0	0	0	0	0	0	0	0	0	0	0	0	0	0	0	0	0	0	0	0
ZNF703	0	0	0	0	0	0	0	0	0	0	0	0	0	0	0	0	0	0	0	0
MTCL1	0	0	0	0	0	0	0	0	0	0	0	0	0	0	0	0	0	0	0	0
DSCAML1	0	0	0	0	0	0	0	0	0	0	0	0	0	0	0	0	0	0	0	0
CARD14	0	0	0	0	0	0	0	0	0	0	0	0	0	0	0	0	0	0	0	0
UGT1A6	0	0	0	0	0	0	0	0	0	0	0	0	0	0	0	0	0	0	0	0
GABRG1	0	0	0	0	0	0	0	0	0	0	0	0	0	0	0	0	0	0	0	0
CNGB1	-0.529724	0	0	0	0	0	0	0	-0.646716	-0.538741	0	-0.60248	-0.500231	-0.624024	0	0	0	0	0	0
AC116025.2	0	0	0	0	0	0	0	0	0	0	0	0	0	0	0	0	0	0	0	0
ADAM28	0	0	0	0	0	0	0.511361	0	-0.623905	0	0	0	0	-0.529592	0	0	0	0	0	0
PHOX2B	0	0	0	0	0	0	0	0	0	0	0	0	0	0	0	0	0	0	0	0
IGKV2-24	0	0	0	0	0.523843	0	0.543289	0	0	0	0	0	0	0	0	0	0	0	0	0
INA	0	0	0	0	0	0	0	0	0	0	0	0	0	0	0	0	0	0	0	0
CNGA1	0	0	0	0	0	0	0.513035	0	0	0	0	0	0	0	0	0	0	0	0	0
BTBD16	0	0	0	0	0	0	0	0	0	0	0	0	0	0	0	0	0	0	0	0
CMBL	-0.522005	0	0	0	0	0	0.518957	0	-0.5644	0	0	0	0	-0.55231	0	0	0	0	0	0
SLC12A9-AS1	0	0	0	0	0	0	0	0	0	0	0	0	0	0	0	0	0	0	0	0
PLS3-AS1	0	0	0	0	0	-0.644477	-0.527074	0	0	0	0	0	0	0	0	0	0	0	0	0
RAD54L	0	0	0	0	0	0	0	0	0	0	0	0	0	0	0	0	0	0	0	0
ONECUT2	0	0	0	0	0	0	0	0	0	0	0	0	0	0	0	0	0	0	0	0
FGD2	0	0	0	0	0	0	0.501448	0	-0.534261	0	0	0	0	0	0	0	0	0	0	0
AQP6	0	0	0	0	0	0	0	0	0	0	0	0	0	0	0	0	0	0	0	0
GAPLINC	0	0	0	0	0	0	0	0	0	0	0	0	0	0	0	0	0	0	0	0
SEMA4G	0	0	0	0	0	0	0.536852	0	-0.54508	0	0	0	0	-0.569476	0	-0.510857	0	0	0	0
PLEKHN1	0	0	0	0	0	0	0	0	0	0	0	0	0	0	0	0	0	0	0	0
ADCY5	0	0	0	0	0	0	0	0	0	0	0	0	0	0	0	0	0	0	0	0
SYT14	0	0	0	0	0	0	0	0	0	0	0	0	0	0	0	0	0	0	0	0
SHROOM3	-0.639956	0.592498	0.503282	0.59271	0.544951	0	0.582684	0	-0.676069	0	0	0	0	-0.713782	-0.527338	0	0	0	0	0
ADGRV1	0	0	0.650405	0.522444	0.56902	0	0.50943	0	0	0	0	0	0	0	0	0	0	0	0	0
OBP2B	0	0	0	0	0	0	0	0	0	0	0	0	0	0	0	0	0	0	0	0
IL18RAP	0	0	0	0	0	0	0	0	0	0	0	0	0	0	0	0	0	0	0	0
LINC02487	0	0	0	0	0	0	0	0	0	0	0	0	0	0	0	0	0	0	0	0
BUB1	0	0	0	0	0	0	0	0	0	0	0	0	0	0	0	0	0	0	0	0
WISP2	0	0	0	0	0	0	0	0	0	0	0	0	0	0	0	0	0	0	0	0
TMEM255B	0.59053	0	0	0	0	0	0	0	0.574446	0	0	0	0	0.606263	0	0	0.557696	0	0	-0.516685
VIP	0	0	0	0	0	0	0	0	0	0	0	0	0	0	0	0	0	0	0	0
CLLU1OS	0	0	0	0	0	0	0	0	0	0	0	0	0	0	0	0	0	0	0	0
OTUD7A	0	0	0.554512	0	0	0	0	0	0	0	0	0	0	0	0	0	0	0	0	0
SLC35G1	0	0.564394	0.515124	0.557057	0	0	0.513293	0	-0.57406	-0.509688	0	0	-0.518259	-0.613749	-0.529149	0	-0.516591	0	0	0
AC026356.1	0	0	0	0	0	0	0	0	0	0	0	0	0	0	0	0	0	0	0	0
MAL	0	0	0	0	0	0	0	0	0	0	0	0	0	0	0	0	0	0	0	0
C4orf19	-0.58369	0.515277	0	0	0	0.514356	0.517541	0	-0.600464	0	0	0	0	-0.595162	0	0	0	0	0	0
HNRNPA1P33	0	0	0	0	0	0	0	0	0	0	0	0	0	0	0	0	0	0	0	0
MAN1A1	0	0	0	0	0	0	0	0	0	0	0	0	0	0	0	0	0	0	0	0
KCNG3	0	0	0	0	0.566492	0	0	0	0	0	0	0	0	0	0	0	0	0	0	0
AL359922.2	0	0	0	0	0	0	0	0	0	0	0	0	0	0	0	0	0	0	0	0
RAB42	-0.586917	0	0	0	0.54006	0	0	0	-0.683024	-0.567364	0	0	0	-0.689516	-0.520869	0	0	0	0	0
ACTG1P22	-0.543825	0.54444	0	0	0.55884	0	0	0	-0.581972	0	0	0	0	-0.587011	0	0	0	0	0	0
CAMK4	-0.599692	0	0	0	0.524358	0	0	0	-0.587841	-0.519086	0	0	0	-0.547792	0	0	-0.521745	0	0	0
GNG7	0	0	0	0	0	0	0	0	0	0	0	0	0	0	0	0	0	0	0	0
PCSK6	-0.689124	0	0	0.639945	0.588584	0	0	0	-0.659969	-0.530415	0	0	0	-0.671445	-0.552954	0	-0.561304	0	0	0
CLIC3	0.599951	-0.532552	0	-0.511514	-0.651265	0	0	0	0.607033	0.621049	0.556251	0	0.575512	0.565862	0.615572	0	0.604472	0	0	0
IL6	0	0	-0.533574	0	0	0	0	0	0	0	0	0	0	0	0	0.530461	0	0	0	0
SH2D1B	0	0	0	0	0	0	0	0	-0.646862	-0.525346	0	0	-0.567049	-0.597741	-0.558165	0	0	0	0	0
MYO1A	0	0	0.562235	0	0	0.563538	0.623753	0	0	0	0	0	0	0	0	0	0	0	0	0
SHH	0	0	0	0	0	0	0	0	0	0	0	0	0	0	0	0	0	0	0	0
AC073585.1	0	0	0	0	0	0	0	0	0	0	0	0	0	0	0	0	0	0	0	0
MIXL1	0	0	0	0	0.543249	0	0.505086	0	0	0	0	0	0	0	0	0	0	0	0	0
AC016355.1	0	0	0	0	0	0	0.502221	0	0	0	0	0	0	0	0	0	0	0	0	0
IGKV5-2	0	0	0	0	0	0	0	0	0	0	0	0	0	0	0	0	0	0	0	0
BAALC	0	0	0	0	0	0	0	0	0	0	0	0	0	0	0	0	0	0	0	0
PGM5P4-AS1	0	0	0	0	0	0	0	0	0	0	0	0	0	0	0	0	0	0	0	0
FGF20	0	0	0	0	0	0	0	0	0	0	0	0	0	0	0	0	0	0	0	0
IGHJ5	0	0	0	0	0	0	0	0	0	0	0	0	0	0	0	0	0	0	0	0
HSD17B2	0	0	0.514867	0	0	0	0.569681	0	-0.552937	0	0	0	0	-0.523526	0	0	0	0	0	0
LINC01954	0	0	0.512022	0	0	0.54213	0.593451	0	-0.523179	0	0	0	0	-0.547705	0	0	0	0	0	0
AC124014.1	0	0	0	0	0.556462	0	0.539519	0	-0.567087	-0.574986	0	0	0	0	0	0	0	0	0	0
CADM4	0	0	0	0	0	0	0	0	0	0	0	0	0	0	0	0	0	0	0	0
ITGA6-AS1	0	0	0	0	0	0	0	0	0	0	0	0	0	0	0	0	0	0	0	0
B3GALT5-AS1	0	0	0	0.523494	0	0	0.504775	0	0	0	0	0	0	0	0	0	0	0	0	0
AC098614.1	0	0	0	0	0	0	0	0	0	0	0	0	0	0	0	0	0	0	0	0
TCF21	0	0	0	0	0	0	0	0	0	0	0	0	0	0	0	0	0	0	0	0
MEP1A	-0.541491	0.672426	0.5446	0.58139	0	0.528003	0.663148	0	-0.583076	0	0	0	0	-0.598776	0	0	0	0	0	0
AL365356.5	0	0	0	0	0	0	0	0	0	0	0	0	0	0	0	0	0	0	0	0
AQP9	0	0	0	0	0	0	0	0	0	0	0	0	0	0	0	0	0	0	0	0
WFS1	0	0	0	0	-0.553832	0	0	0	0	0	0	0	0	0	0	0	0	0	0	0
LGALS9C	0	0	0.560432	0	0	0.516544	0.541873	0	0	0	0	0	0	0	0	0	0	0	0	0
CFAP54	0	0	0	0	0	0	0	0	0	0	0	0	0	0	0	0	0	0	0	0
CKB	0	0	0	0	0	0	0	0	0	0	0	0	0	0	0	0	0	0	0	0
AL033397.1	0	0	0	0	0	0	0	0	0	0	0	0	0	0	0	0	0	0	0	0
WIPF3	0	0	0	0	0	0	0	0	0	0	0	0	0	0	0	0	0	0	0	0
HMOX1	0	0	0	0	0	0	0	0	0	0	0	0	0	0	0	0	0	0	0	0
FMO4	0	0	0	0	0	0	0	0	0	0	0	0	0	0	0	0	0	0	0	0
C1QL1	0	0	0	0	0	0	0	0	0	0	0	0	0	0	0	0	0	0	0	0
BDKRB2	0	0	0	0	0	0	0	0	0	0	0	0	0	0	0	0	0	0	0	0
CD180	-0.536071	0	0	0	0	0	0	0	-0.540443	0	0	0	0	0	0	0	0	0	0	0
SEC1P	0	0	0	0	0	0	0	0	0	0	0	0	0	0	0	0	0	0	0	0
AL158163.1	0	0	0	0	0	0	0	0	0	0	0	0	0	0	0	0	0	0	0	0
C2orf27A	0	0	0	0	-0.608533	0	0	0	0	0	0	0	0	0.506359	0	0	0	0	0	0
PLS3	0	0	0	0	0	0	0	0	0	0	0	0	0	0	0	0	0	0	0	0
TEX30	0	0	0	0	0	0	0	0	0.518547	0	0	0	0	0	0	0	0.502932	0	0.515971	0
CCL23	0	0	0	0	0	0	0	0	0	0	0	0	0	0	0	0	0	0	0	0
YY2	0	0	0	0	0	0	0	0	0	0	0	0	0	0	0	0	0	0	0	0
AC144831.1	0	0	0	0	0	0	0	0	0	0	0	0	0	0	0	0	0	0	0	0
EME1	0	0	0	0	0	0	0	0	0	0	0	0	0	0	0	0	0	0	0	0
DGKA	0	0	0	0	0	0	0	0	0	0	0	0	0	0	0	0	0	0	0	0
FABP2	0	0	0.514871	0	0	0	0.653274	0	-0.537619	0	0	0	0	0	0	0	0	0	0	0
GOLM1	0	0	0	0	0.536843	0	0	0	0	0	0	0	0	0	0	0	0	0	0	0
SLC22A18AS	0	0	0.559145	0	0	0	0.551271	0	0	0	0	0	0	0	0	0	0	0	0	0
TRGV2	-0.665458	0	0	0	0	0	0	0	-0.693901	-0.587638	-0.52035	0	-0.542678	-0.661053	-0.512628	0	-0.620888	0	0	0
LINC01232	0	0	0	0	0	0	0	0	0	0	0	0	0	0	0	0	0	0	0	0
ATP2A1-AS1	0.61766	-0.576403	0	0	0	0	0	0	0.636692	0.563776	0.548785	0	0	0.619071	0.571343	0	0.550622	0	0	0
TMIGD2	0	0	0	0	0	0	0	0	0	0	0	0	0	0	0	0	0	0	0	0
TINCR	0	0	0.538937	0	0	0	0.53917	0	0	0	0	0	0	0	0	0	0	0	0	0
MCEMP1	0	0	-0.502743	0	0	0	0	0	0	0	0	0	0	0	0	0	0	0	0	0
SLC37A2	0	0	0	0	0	0	0	0	0	0	0	0	0	0	0	0	0	0	0	0
IGFL2	0	0	0	0	0	0	0	0	0	0	0	0	0	0	0	0	0	0	0	0
CHST4	0	0	0	0	0	0	0	0	0	0	0	0	0	0	0	0	0	0	0	0
CEACAM7	0	0	0.673188	0.521793	0.661819	0	0.553074	0	0	0	0	0	0	0	0	0	0	0	0	0
AC091544.4	0	0	0	0	0	0	0	0	0	0	0	0	0	0	0	0	0	0	0	0
SMC5-AS1	0	0	0	0	0	0	0	0	0	0	0	0	0	0	0	0	0	0	0	0
C6orf15	0	0	0	0	0	0	-0.526375	0	0	0	0	0	0	0	0	0	0	0	0	0
AC064807.2	0	0	0	0	0	0	0	0	0	0	0	0	0	0	0	0	0	0	0	0
PRR33	0	0	0	0	0	0	0	0	0	0	0	0	0	0	0	0	0	0	0	0
ACSL6	0	0	0	0	0	0	0	0	0	0	0	0	0	0	0	0	0	0	0	0
ANK2	0	0	0	0	0	0	0	0	0	0	0	0	0	0	0	0	0	0	0	0
LINC01537	0	0	0	0	0	0	0	0	0	0	0	0	0	0	0	0	0	0	0	0
CALB1	0	0	0	0	0	0	0	0	0	0	0	0	0	0	0	0	0	0	0	0
PRRX2	0	0	0	-0.509822	0	0	0	0	0	0	0	0	0	0.58019	0.523327	0	0	0	0	0
CCR2	-0.560074	0	0	0	0.528348	0	0	0	-0.604972	-0.514709	0	0	0	-0.57735	0	0	0	0	0	0
ANGPTL7	0	0	0	0	0	0	0	0	0	0	0	0	0	0	0	0	0	0	0	0
KCNB1	0	0	0	0	0	0	0	0	0	0	0	0	0	0	0	0	0	0	0	0
NBEAL1	-0.795331	0.727215	0	0.685228	0.617286	0	0	0	-0.747939	-0.70795	-0.665207	0	-0.677814	-0.771349	-0.652703	0	-0.685523	0	-0.525116	0.579082
IGKV6-21	0	0	0	0	0	0	0	0	0	0	0	0	0	0	0	0	0	0	0	0
TLR1	-0.585239	0	0	0	0	0	0	0	-0.717156	-0.582813	0	0	0	-0.639564	-0.55166	0	0	0	0	0
SRPX2	0	0	0	0	0	0	0	0	0	0	0	0	0	0	0	0	0	0	0	0
FADS2	0	0	-0.521045	0	0	0	0	0	0	0	0	0	0	0	0	0	0	0	0	0
LINC02057	-0.527704	0	0	0	0.526439	0	0.555441	0	-0.582563	0	0	0	0	-0.580302	0	0	0	0	0	0
AL121949.2	0	0	0.551134	0	0	0	0.546729	0	0	0	0	0	0	0	0	0	0	0	0	0
MIR4537	0	0	0	0	0	0	0	0	0	0	0	0	0	0	0	0	0	0	0	0
COL4A3	-0.519811	0	0	0	0	0	0	0	0	0	0	0	0	0	0	0	0	0	0	0
CASC15	0	0	0	0	0	0	0	0	0	0	0	0	0	0	0	0	0	0	0	0
SOWAHA	-0.543814	0.656054	0	0.515027	0	0.501738	0.59749	0	-0.519964	0	0	0	0	-0.576446	0	0	0	0	0	0
ITGB7	-0.637246	0	0	0	0	0	0	0	-0.720763	-0.590666	0	0	-0.504108	-0.637886	-0.555542	0	-0.538368	0	0	0
SLC23A3	0	0	0	0	0	0	0	0	0	0	0	0	0	0	0	0	0	0	0	0
PCP4L1	0	0	0	0	0	0	0	0	0	0	0	0	0	0	0	0	0	0	0	0
CDC20	0	0	0	0	0	0	0	0	0	0	0	0	0	0	0	0	0	0	0	0
UNC5D	-0.537934	0	0	0	0	0	0	0	0	0	0	0	0	0	0	0	0	0	0	0
LINC02541	0	0	0	0	0	0	0	0	0	0	0	0	0	0	0	0	0	0	0	0
GPR19	0	0	0	0	0	0	0	0.510236	0	0	0	0	0	0.517428	0	0	0	0	0	0
BMX	0	0	0	0	0	0	0	0	-0.519964	0	0	0	0	0	0	0	0	0	0	0
[truncated: 613 more rows]

## Sheet: Table S9
Table S9 The survival analysis of tumor-associated microbiota related DEGs based on TCGA database
Name	p value
CDH3	0.792764
CLDN1	0.980136
ETV4	0.827559
CEMIP	0.494806
TESC	0.0936581
CST1	0.447172
KLK6	0.464386
MMP3	0.014335
CA7	0.965612
COL11A1	0.686108
SLCO1B3	0.358082
BLACAT1	0.259081
SLCO4A1	0.168193
NOTUM	0.0921965
OTOP2	0.971591
PRR7	0.700757
TRIM29	0.381484
GRIN2D	0.92084
SLC25A34	0.37093
KRT23	0.641431
MDFI	0.219938
S100A2	0.639144
KRT80	0.151005
LINC02418	0.20779
ELFN1-AS1	0.0186673
CRNDE	0.291908
LARGE2	0.301571
TRIB3	0.636603
AJUBA	0.747055
FGFRL1	0.636083
SIM2	0.496037
CASC19	0.415709
CBX2	0.84651
GTF2IRD1	0.847205
MYEOV	0.663987
S100P	0.351453
TMEM132A	0.373901
AZGP1	0.608421
RNF152	0.341244
KRT17	0.268561
GRIN2B	0.564143
BEST4	0.490427
PRR36	0.266785
ACAN	0.538113
SLC7A5	0.112615
CEP72	0.866534
AC007182.1	0.213096
S100A11	0.491171
PRSS22	0.380076
EVA1A	0.483117
COL10A1	0.691408
NTMT1	0.643126
BGN	0.0565456
ABCG2	0.694913
LINC02163	0.286051
INHBA	0.306876
SLCO4A1-AS1	0.373416
GLTP	0.673204
PHLPP2	0.214633
CTPS1	0.265354
MTHFD1L	0.745793
DCUN1D5	0.936533
PDE8A	0.0511564
SLC4A11	0.347317
EPOP	0.562179
KRT6B	0.538577
TOMM34	0.139875
STC2	0.0443723
CA9	0.775867
TCN1	0.511935
LINC00460	0.896677
FUCA1	0.0204887
CNNM2	0.675527
OTX1	0.77445
MRGBP	0.601114
PDX1	0.530388
SFRP4	0.242237
MAFG-DT	0.837799
BCHE	0.62837
SPINDOC	0.073073
HOMER1	0.0700205
LRP8	0.420861
STRIP2	0.267884
TMEM100	0.420477
SH3TC2	0.453531
NAAA	0.0855034
LRRC20	0.784321
PSAT1	0.493642
TG	0.0760453
MRPL17	0.544445
DCAF13	0.528784
RUVBL1	0.0235164
POLB	0.709654
KIF26B	0.174904
CBX8	0.586093
ZZEF1	0.725625
ABCA9	0.803554
SPIB	0.350773
LINC02577	0.926018
CBX4	0.346978
CCT6A	0.115796
STRA6	0.98596
P2RX1	0.933017
OLR1	0.127704
SOX11	0.163219
LINC01605	0.802713
TRMT112	0.413452
UNC5C	0.0343897
IL6R	0.619299
SPPL2A	0.953203
FLVCR2	0.405427
FAM227A	0.604474
IL11	0.843216
UBE2S	0.998363
KIAA0513	0.599261
GTPBP4	0.150185
NKD2	0.292193
RP1	0.899211
PLOD3	0.0495369
NOX4	0.14309
SHMT2	0.600854
CPEB3	0.886783
TRIP13	0.835062
TLCD2	0.0396564
CPNE7	0.399967
KLHL35	0.513903
PHLDA1	0.743334
FUT1	0.161793
BMP7	0.410545
NOP58	0.615857
PLCL2	0.89064
PKMYT1	0.336227
PDCD5	0.647537
CASC8	0.0904669
BOP1	0.566173
TGFBI	0.671675
CHCHD6	0.684681
FEZF1-AS1	0.922719
PKHD1L1	0.106124
MSX1	0.0821874
PDE9A	0.907643
SLC5A6	0.570409
PDCD4	0.625017
NKD1	0.58265
AUNIP	0.240459
IRX5	0.26997
KLF4	0.700118
CBARP	0.747303
ASIC1	0.665836
SEMA6D	0.283786
TNFRSF12A	0.819204
SFTA2	0.329017
FJX1	0.000568115
AC105749.1	0.949302
APPL2	0.569063
SERPINA4	0.55881
CKS2	0.425505
RAET1L	0.90463
ZFAS1	0.255046
IQANK1	0.251202
NME1	0.711266
SLC7A11	0.755297
SCD	0.667007
COMP	0.0619098
C1orf115	0.994058
RPP40	0.276928
CCNO	0.619026
PLCE1	0.907368
SALL4	0.603806
EEF1E1	0.528931
KRT16	0.0275324
KRT6A	0.828176
MET	0.403975
ENPP6	0.49353
BRIX1	0.628132
PPA1	0.271044
RAB36	0.25845
NEXMIF	0.448155
MAOA	0.929124
CTHRC1	0.364303
TKT	0.35376
GREM2	0.333575
ZNF239	0.0952443
SERPINB5	0.53562
AC055717.2	0.47466
SLC26A2	0.553741
ZBTB7B	0.653341
KLK7	0.766396
PCAT1	0.660577
PAQR4	0.908101
LINC02595	0.467051
HPGD	0.952846
LINC00659	0.861818
LZTS1	0.0648191
TMCC3	0.792238
PEX26	0.135275
EXOSC5	0.670253
SEMA3E	0.575793
KLHL6	0.235647
ETFDH	0.247228
NUGGC	0.194219
SLC41A2	0.134669
DDN	0.235435
TTC26	0.723655
DISP2	0.42451
IER5L	0.0398464
DHRS2	0.0908808
RPL22L1	0.981607
UHRF1	0.380274
SMIM14	0.368337
SLC22A23	0.43458
OTUB2	0.0354188
CXCL8	0.00207173
UBTD1	0.161557
GNPDA1	0.493757
SPECC1	0.623664
VSNL1	0.404559
DOCK10	0.862405
CCND1	0.965051
TDP2	0.785093
AC007493.1	0.564688
SNAI1	0.00728826
SLC22A3	0.477924
TMEM237	0.993807
FAM241B	0.138105
NTN1	0.720911
RSL1D1	0.218461
CPNE8	0.826266
REEP6	0.238936
LINC01811	0.325183
STX1A	0.204392
TPH1	0.672136
CLDN23	0.0573459
RMDN2	0.975383
SH2D7	0.174563
SHISA2	0.284932
C2orf88	0.125736
BCL2	0.561577
ANLN	0.575022
E2F1	0.582972
DKK2	0.746739
FBLIM1	0.532164
ABI3BP	0.173678
ELOC	0.673861
TNFSF10	0.370162
HES6	0.544263
BYSL	0.33381
ARRDC4	0.264173
P2RY1	0.446174
PLCG2	0.295733
NR5A2	0.688298
PTPN21	0.82933
AL109615.3	0.501545
OLFML2B	0.606682
GRAMD2B	0.919945
LDLRAD3	0.213346
KIAA1549L	0.199168
HEYL	0.170073
HTR7	0.765087
AL132642.1	0.876228
PPIL1	0.828718
POLD2	0.18731
ADGRG1	0.736758
WDR4	0.917928
AL162582.1	0.140403
ASAP3	0.422765
RRS1	0.381867
PLCD1	0.851212
TMEM236	0.377989
SLC6A6	0.310945
FOSL1	0.572517
ADCY9	0.772809
SULT1A2	0.789191
KLC3	0.155439
LINC01411	0.620874
NELFCD	0.971215
SLC30A4	0.432983
GTF3A	0.594739
HAGLR	0.225556
PSMA7	0.67213
KRT75	0.879784
PDK4	0.827342
TOP1MT	0.373639
LIPC	0.682757
SMOX	0.00932165
CDKN2B	0.965042
CD163L1	0.575337
LINC01979	0.371923
LINC00294	0.259076
MCM10	0.97289
C2CD4A	0.157615
BMP3	0.587904
SFMBT2	0.94003
TEAD4	0.670501
CLDN2	0.792079
ABCA5	0.0225864
FNBP1	0.939196
HAGHL	0.219655
GLP2R	0.172126
XRCC2	0.728553
TXNRD3	0.529632
TRPM6	0.338217
SPP1	0.391771
UBE2FP1	0.563455
AL161431.1	0.294097
EIF4EBP1	0.901268
TMEM147	0.816215
SKA3	0.725684
TEX11	0.0357848
H19	0.544189
ARNTL2	0.0627625
CDC6	0.227692
TESK2	0.62224
TNFSF9	0.0609892
MAPK15	0.114385
C19orf48	0.769754
PMEPA1	0.647239
SGCG	0.0949805
AC007099.1	0.08029
PAG1	0.221171
PLUT	0.619038
CPT1A	0.25676
WNT7B	0.168475
CPT2	0.0199142
PKIB	0.515718
FGF18	0.338344
UBE2T	0.286148
PYCR3	0.356243
SULF1	0.223555
POLR3G	0.0337917
AL590004.3	0.533774
ZNF536	0.572577
RPF2	0.402552
TMEM158	0.62224
AC016027.1	0.0595097
PTGDR	0.916936
IFT22	0.362357
EIF5A2	0.960004
SLC30A10	0.407757
RIPK2	0.858359
PTGDR2	0.350932
RBM20	0.992302
ADA2	0.52073
AL357054.4	0.0488553
AC124067.2	0.390392
PVT1	0.48864
ATP11A	0.86264
MTM1	0.165405
EIF2S2	0.997195
AC005256.1	0.0303895
SLC4A4	0.314275
RGS16	0.192356
SLC6A20	0.724029
CHEK1	0.00267673
GRIN2A	0.757479
FAM135B	0.319443
PI16	0.0398513
SGK1	0.158794
AL365475.1	0.217789
TRAP1	0.157946
MXI1	0.785433
MOB3B	0.128463
TCF7	0.290242
MGLL	0.232467
UGP2	0.294662
SIGMAR1	0.989039
SLC9A1	0.429315
HSD17B11	0.18879
MIER3	0.162914
SMPDL3A	0.422921
ZMYND19	0.220557
TRIM16	0.690701
GABRD	0.000320974
PAPSS2	0.38322
PTCHD1	0.867447
AEN	0.264894
DKK4	0.107501
LMX1A	0.576772
PLAU	0.873927
KIF5C	0.305103
TLR7	0.632183
LINC00092	0.296819
WDR77	0.256261
LINC02156	0.704204
EIF2S2P4	0.404979
AC117386.2	0.116936
TFAP2A	0.655548
APLN	0.911245
PTGER4	0.564318
PHKA1	0.658495
EGFL6	0.221647
PHLDA2	0.403425
KCNS2	0.992417
SLC17A4	0.666513
TMEM37	0.685065
KCNK3	0.485863
CCDC86	0.35837
TFAP2A-AS2	0.451456
LAMA1	0.598768
ELFN1	0.00330224
DHRS11	0.734145
CDCA5	0.498158
ACOX1	0.0675586
CSF3	0.370571
EPB41L3	0.965861
TXK	0.479479
ACSM5	0.0892607
CENPW	0.173548
CCDC113	0.432156
SLITRK3	0.256251
ADAMTS12	0.6575
ABCB11	0.577891
ALKBH2	0.422634
PLP1	0.887336
SCGN	0.62974
SEMA3D	0.759009
EDIL3	0.847892
P2RX4	0.801611
SLC3A2	0.346621
ENDOD1	0.240641
NAP1L2	0.786494
ACADS	0.791067
NECTIN4	0.94882
GPR180	0.0356628
C6orf223	0.833161
CAD	0.441843
ZG16	0.431719
TIFAB	0.410413
CLEC5A	0.625468
CNTN2	0.0715845
OTUD6B	0.797437
SHCBP1	0.439672
RPS15AP11	0.257982
CWH43	0.937917
SLC27A5	0.313371
PTK2B	0.700603
AP005233.2	0.148019
GUCA2B	0.44011
RANBP1	0.0494928
AC012317.2	0.337658
PDE3A	0.774999
PDE6A	0.477944
CXCL12	0.981612
SLC36A1	0.681825
IFITM1	0.390459
AFAP1-AS1	0.00916219
GSG1L	0.9976
DBF4	0.345885
CRABP2	0.274179
RAB27A	0.313179
CTU2	0.0285864
ACACB	0.154509
PLPP1	0.238526
VGF	0.44548
DDIAS	0.151047
TROAP	0.985973
CGREF1	0.187637
HMGA1	0.759924
URB1	0.81904
B3GALT5	0.410951
KRT7	0.711102
CD177	0.522097
DUSP14	0.0672759
PIRT	0.121737
TMPRSS3	0.605976
EIF4E3	0.0411071
PARM1	0.0270319
AL162171.1	0.65676
BCL2L12	0.805024
CLIC5	0.485689
ODC1	0.93596
NHS	0.312118
SCTR	0.171925
SNRPD2	0.446372
APOBR	0.0381435
LINC01624	0.802627
PPP2R3A	0.620379
SMIM6	0.558342
CD209	0.701405
RCAN2	0.212553
AC007277.1	0.674023
AL163953.1	0.309625
SYTL2	0.00877338
RIOK3	0.533211
OR2S1P	0.394442
ARHGAP44	0.888487
LINC01315	0.897525
PIANP	0.0520256
LIMA1	0.488805
AC078923.1	0.135567
CNIH3	0.54371
MIR4435-2HG	0.0658872
SLC25A23	0.78457
LINC01055	0.26806
CHPF	0.135126
MAP3K20	0.239568
FLT3	0.572697
PPBP	0.610103
SLC2A1	0.888114
DOCK2	0.589397
ANKRD12	0.27942
CLEC10A	0.341544
GDPD2	0.81664
TMEM253	0.35134
TMEFF2	0.62138
PID1	0.704836
ADAMDEC1	0.912301
FGL2	0.286733
ABCE1	0.0292412
GOLGA7B	0.0582866
PDRG1	0.520734
ACKR2	0.416715
AC092652.2	0.829785
METTL7A	0.300594
SCARA5	0.91136
CES2	0.272847
DPCD	0.525014
MPEG1	0.320296
CDCA4	0.774649
KIF9	0.128348
TPD52L1	0.0179266
PLD1	0.110098
HSPD1P1	0.538824
TGIF2	0.435569
COL1A1	0.655538
ENTPD5	0.383813
SLC46A3	0.969322
LRRC3B	0.953581
MSX2	0.525282
LRRC10B	0.207126
FRGCA	0.832656
MORC4	0.535598
WSCD1	0.276061
POP1	0.0513792
MAP3K20-AS1	0.540489
SCIN	0.678506
AC123023.1	0.490076
STMN4	0.248425
LMO7-AS1	0.22514
RAVER2	0.311261
C7orf31	0.631636
HCN1	0.798146
LAGE3	0.794468
NEFL	0.676261
SDCBP2	0.895347
SLC22A5	0.55363
AHCYL2	0.246603
ITM2C	0.881394
CSF2RB	0.59022
CRYBA2	0.557691
AP000866.2	0.23801
ALDH4A1	0.0212032
ME1	0.321168
SOCS2	0.959714
GLDC	0.701439
CDK5	0.289784
ERCC6L	0.515983
AMPD1	0.363188
RELN	0.238342
SVOP	0.692278
PITX1	0.625744
AKAP7	0.652882
CD160	0.4434
ASB2	0.884151
CD44	0.741273
TMEM231P1	0.207169
ATP6V0D2	0.446475
P2RY4	0.0910107
SLC9B2	0.444144
CDC25B	0.103679
AC026336.2	0.843233
AF111167.2	0.566381
PPP1R14BP3	0.862994
SEM1	0.652819
C7orf50	0.829723
ANOS1	0.594039
AP001453.2	0.280014
PDLIM7	0.058736
AP3S2	0.278327
CTNNA3	0.463772
AC078820.1	0.11631
SNRPF	0.599288
RTN4R	0.835793
AP3M2	0.133761
NPSR1-AS1	0.990639
UCN2	0.559276
IQGAP3	0.746496
TM6SF2	0.985099
SNHG6	0.602415
VSTM2A	0.185948
PCDHGA1	0.209133
KCNA3	0.755825
AC126177.6	0.513724
BMP2	0.968952
AHNAK	0.803104
KCNN3	0.159454
C1QTNF7	0.776238
MAMDC2	0.775216
SOX14	0.759909
KPNA2	0.0384269
SLAMF1	0.176184
HTRA1	0.130504
SST	0.648838
DUSP10	0.975475
PLEKHA8P1	0.00164792
FMO5	0.821415
ADAMTSL1	0.894818
PYCR1	0.912094
NBPF1	0.15309
CXCL1	0.0855678
SYNE1	0.216612
RETSAT	0.519575
P2RY14	0.948817
CST2	0.520776
MGAT4A	0.443618
AKAP9	0.971317
TXNDC5	0.69743
BIRC5	0.0951404
IGKV2D-28	0.330703
NOTCH3	0.020524
LZTS3	0.00413913
CD101	0.0735588
AKR1B10	0.672159
IKZF1	0.625535
IMMP2L	0.554363
DNAH5	0.568808
AVPR1B	0.992333
BOK	0.0613788
CA2	0.114575
PTH1R	0.0669217
EHHADH	0.43572
AL365361.1	0.168254
IL13RA2	0.0954254
AC025569.1	0.906181
CBLN2	0.0561493
IL1A	0.0307842
COL12A1	0.883977
BCAN	0.0181939
AC021683.1	0.274514
VILL	0.566417
RSPO2	0.829903
ZFYVE28	0.373344
RBKS	0.629709
AC026336.3	0.863915
AMELX	0.853694
B9D1	0.287915
MUSK	0.912774
VWC2	0.113736
MBOAT1	0.663214
AC008429.2	0.817275
HRCT1	0.144556
PTPN12	0.592587
AQP7	0.442286
PRELID3A	0.140108
DPY19L1	0.0710127
SESN2	0.366375
CDC14A	0.312669
GRIA4	0.103264
MTNR1A	0.623416
IFFO2	0.127026
AL049836.1	0.579958
CDKN3	0.101997
GJA4	0.0557144
YAE1	0.0777461
TLN2	0.734288
STMN2	0.197997
TEDC2	0.731868
SPINK2	0.243152
ERICH2	0.290684
MCAM	0.48008
ATP8B1	0.00461787
SLITRK2	0.0528641
BMP6	0.540134
GPAT3	0.42707
NDRG2	0.322369
TRG-AS1	0.265585
SCNN1B	0.108497
IGKV2-30	0.287951
AC012181.1	0.67813
MYOM1	0.151481
ATG9B	0.302159
MIR4713HG	0.00904353
SEMA3A	0.862325
GRIA3	0.102576
KCNN4	0.817237
FAP	0.527552
RANBP17	0.848677
DUSP26	0.506149
WDR62	0.526609
DHCR7	0.822838
SCNN1G	0.355426
LINC02320	0.998571
TTYH3	0.0329133
LTBP4	0.377315
ITPKA	0.605728
SIX4	0.336667
LINC02195	0.0272148
SP2-AS1	0.407741
DPF3	0.459218
HIGD1A	0.0231708
HJURP	0.568429
AQP8	0.142448
ACSF2	0.396785
ADAMTS4	0.0464861
LINC01705	0.403218
SLAMF7	0.0375232
P2RY13	0.0385755
IGHG3	0.729108
STK3	0.633268
PLEKHG4	0.734327
AC007384.1	0.727846
FAM187B2P	0.463052
AC007608.4	0.661581
AKR1C2	0.950732
MTHFD2	0.295902
AC073283.2	0.553101
AC087379.1	0.605971
AC112777.1	0.12912
CNTN3	0.138473
ZP3	0.67667
KCTD4	0.948798
SERTAD4	0.0306975
NTN4	0.422974
LRRC8E	0.693127
HAPLN1	0.487928
AC093673.1	0.058167
RHPN1	0.101822
LPAL2	0.615589
GFI1B	0.534297
IGLV2-8	0.24758
CPNE1	0.509515
AC021491.4	0.228129
SLC25A20	0.911807
VSIR	0.36242
ACVRL1	0.872684
DAO	0.208535
SLC6A19	0.909962
FER1L6	0.686201
LDHD	0.75961
KIF14	0.0818249
LRRC66	0.368945
CCDC150	0.926866
RNF112	0.290107
TMEM72	0.703024
TMEM171	0.307681
GFRA2	0.793948
IGKV2-28	0.707208
PAQR8	0.981119
COL8A1	0.181796
CA3-AS1	0.866096
ZNF503	0.0569386
CDH22	0.501584
KCNS3	0.441206
CREB3L3	0.398798
ENPP1	0.721819
SUCLG2	0.0217083
LTK	0.63907
CNGA3	0.489936
VPS9D1-AS1	0.282422
IGLV7-46	0.0909477
MFSD4A	0.331641
DLGAP1-AS2	0.765457
UNC79	0.31142
TSPAN1	0.378893
ZNF575	0.790392
HDAC9	0.972462
AC003965.2	0.9368
SRCIN1	0.267921
GNE	0.428537
TBC1D16	0.856847
MMP13	0.190708
RAB37	0.641393
MELK	0.0722699
PPARGC1A	0.00797167
TRIM59	0.522384
CCDC68	0.0702175
MT-TV	0.982293
CYP4X1	0.866886
CDH6	0.59952
ASTN1	0.935585
LINC02033	0.338659
CNTN4	0.183
CFAP74	0.797139
BHLHE40	0.354981
SAMD10	0.997352
COL19A1	0.133984
IGHV3-15	0.180437
LINC02362	0.696403
CXorf21	0.998797
JPH1	0.51293
CA1	0.717238
CALU	0.700843
SUGCT	0.491071
MAGI3	0.0295657
LGALS7B	0.368978
PADI2	0.34666
GIMAP6	0.433885
FOXS1	0.0280104
CHST5	0.273859
CPAMD8	0.366862
GPR15	0.133025
HPGDS	0.674279
EPHX2	0.616081
AL096816.1	0.846925
AC005165.1	0.846651
PAQR5	0.934959
COL4A6	0.500014
GPCPD1	0.749474
WDR35	0.930177
IGKV2D-30	0.674259
CHL1	0.570424
TEF	0.862045
JCHAIN	0.51614
MT-TL1	0.507786
BMP5	0.354308
SNHG17	0.329132
CAPN5	0.722915
NME2	0.137907
IL1R2	0.934054
SSTR1	0.894496
C4orf48	0.390121
COL22A1	0.0861097
CCNE1	0.209392
KCNJ8	0.563923
AC073254.1	0.40764
DNAAF4	0.576843
HHLA2	0.897077
AC026369.2	0.983512
ECI2	0.744395
TREM1	0.805052
NAALADL1	0.790893
PIK3CG	0.703812
MMS22L	0.488891
WNT2	0.197546
NEURL1B	0.0351193
SPNS2	0.851615
IQGAP2	0.511551
CNTN1	0.304159
LXN	0.301853
ACAA2	0.747161
ZC3H12D	0.578284
SLC47A1	0.857788
PTMAP2	0.711543
SCN3B	0.121772
GPR82	0.0477811
LRRN2	0.143091
ABHD3	0.322325
RNASE1	0.0291182
SULT1A1	0.365674
CDKL1	0.564715
CAPN13	0.853188
LINC02292	0.58002
IGKJ5	0.823714
TENT5C	0.0192538
RAB3C	0.397003
ADAMTS6	0.105042
SLC9A2	0.567938
TTC28	0.924482
AKR1E2	0.195777
NUP62CL	0.0949758
AC107959.4	0.462687
ERFE	0.0138689
BIN2	0.890067
AC004687.2	0.750642
DSC2	0.024109
PLK1	0.159846
E2F7	0.189688
ABCC13	0.759948
ETHE1	0.707318
BMF	0.806568
AC009495.3	0.244893
GAS6-AS1	0.159956
STYK1	0.375127
EPB41L4B	0.444924
ZNF304	0.89897
CDKN2B-AS1	0.798933
MIGA2	0.606062
AL365181.3	0.316001
MAT1A	0.462466
TNFRSF13B	0.975329
AC026336.4	0.675156
LRRC19	0.140003
FAM151A	0.679271
THRB	0.558334
AHRR	0.572328
CD226	0.4875
PGM1	0.598033
PIGCP1	0.705979
LAX1	0.135156
KLF15	0.304878
NAT14	0.103267
RILP	0.277758
CITED2	0.83404
IGLV2-23	0.488661
POU2AF1	0.0326754
OXTR	0.137616
FIBIN	0.833953
SNHG15	0.316039
ITGBL1	0.0352746
IFITM3	0.574792
RCSD1	0.610629
AL356273.3	0.362927
LINC01124	0.51873
ANKRD13B	0.0733923
AF127936.1	0.789805
UGT1A8	0.451274
FEV	0.923619
RPL29P19	0.0680703
B3GALT4	0.0514007
MMP28	0.40713
TTC22	0.765989
CHP2	0.769229
SLCO2B1	0.881406
AC097358.2	0.0634428
SLC27A6	0.399778
AC009133.3	0.944787
GPR142	0.575474
LINC01978	0.45499
PODXL	0.622526
SPRR1B	0.452838
AC026401.3	0.543058
KIT	0.457116
AC020656.2	0.133593
S100A3	0.422183
CARD14	0.508863
IGKV2-24	0.00866973
INA	0.65229
CNGA1	0.63508
BTBD16	0.828065
CMBL	0.379504
SLC12A9-AS1	0.668518
PLS3-AS1	0.0842539
RAD54L	0.130499
PLEKHN1	0.603709
ADCY5	0.213823
SHROOM3	0.119645
TMEM255B	0.621117
VIP	0.400423
AC026356.1	0.641851
HNRNPA1P33	0.675223
AL359922.2	0.0745553
RAB42	0.674749
ACTG1P22	0.191751
CAMK4	0.304997
GNG7	0.290584
PCSK6	0.481091
SH2D1B	0.28262
AC016355.1	0.771714
IGKV5-2	0.456033
IGHJ5	0.52026
HSD17B2	0.172506
LINC01954	0.893486
CADM4	0.270387
ITGA6-AS1	0.217497
TCF21	0.239928
MEP1A	0.85335
AQP9	0.978881
LGALS9C	0.986454
CFAP54	0.775905
CKB	0.922611
FMO4	0.179518
CD180	0.510927
AL158163.1	0.916893
C2orf27A	0.760181
PLS3	0.171061
CCL23	0.297886
GOLM1	0.648324
SLC22A18AS	0.729645
TRGV2	0.520868
LINC01232	0.999929
TMIGD2	0.438143
TINCR	0.245759
MCEMP1	0.970544
C6orf15	0.0238319
CALB1	0.38192
CCR2	0.737319
NBEAL1	0.665128
TLR1	0.824682
SRPX2	0.194553
FADS2	0.392128
LINC02057	0.81413
CASC15	0.449493
SOWAHA	0.104176
ITGB7	0.895111
SLC23A3	0.573515
BMX	0.145143
LGALS4	0.0792377
KIF3A	0.0349345
FAM89A	0.292701
GAS7	0.306145
SLC26A3	0.450774
NEB	0.941557
COL7A1	0.960133
CST4	0.131182
AL135924.2	0.978761
FCRL4	0.703558
TNFSF8	0.870006
FCRL5	0.0292234
BX571818.1	0.924923
ATOH8	0.134549
PLAC8	0.836112
STMN3	0.934969
PPIAP29	0.488656
PCK1	0.192886
SYNC	0.614212
HTR3E	0.746635
LINC01270	0.643921
ADORA3	0.721461
LUZP2	0.422168
SUCLG2-AS1	0.142093
GSDMC	0.0382036
CNNM4	0.809134
MATN2	0.656213
GAP43	0.0901423
HOXD1	0.89182
RAB39B	0.198001
CA4	0.110014
IGKV6D-21	0.0356981
LINC02576	0.913963
IGHM	0.408734
RPS21	0.645032
AC010148.1	0.459094
ZNF860	0.564449
SIGLEC8	0.818048
VPS35L	0.586749
TMPRSS2	0.882536
AC104819.3	0.0365886
CNNM1	0.685568
LINGO1	0.151524
LINC02263	0.251813
SH3GL2	0.965419
AC026202.2	0.299902
LY6E	0.175964
AC022784.1	0.468396
AC008494.3	0.0073881
LINC02474	0.00142637
IGLV4-69	0.272108
CP	0.852838
ZBTB7C	0.0521753
AC103718.1	0.260055
ARG2	0.32438
PLAC4	0.108238
GALNT12	0.309251
AC009093.1	0.0946571
BX470102.1	0.106741
C14orf132	0.740175
NCS1	0.0334037
LIF	0.296328
DUXAP8	0.0621895
SH2D6	0.444096
DDX60	0.401605
CDC25A	0.175113
AC093908.1	0.871278
PRKAR2B	0.736297
AC021683.2	0.694924
FBXO41	0.0451557
DNAH14	0.931213
RUNDC3B	0.716528
SERPINH1	0.117513
SSC4D	0.20903
MFAP4	0.894221
SCG2	0.126396
IL17RD	0.488498
TTC16	0.127202
GVINP1	0.104057
APELA	0.0213454
PGGHG	0.0460617
MYOCD	0.0789782
PCDHB14	0.237896
FAM222A-AS1	0.137564
MYH15	0.908145
VASN	0.112432
FASN	0.279705
DNASE1L3	0.325699
SPTBN5	0.34071
MSLNL	0.0128841
ADTRP	0.967703
TSPAN7	0.183573
GIMAP7	0.456485
LINC-PINT	0.937034
AC107884.1	0.69854
SNORD104	0.788245
OSM	0.0772017
KCNK9	0.376883
AC099329.2	0.969058
AL590483.3	0.119939
AC015660.2	0.711048
PTP4A3	0.7977
AL355355.1	0.390723
AGBL4	0.156465
ADAM12	0.711095
LINC01511	0.13621
CCDC78	0.00432691
CYTOR	0.296623
TMEM145	0.660392
ZNF229	0.506526
TMEM213	0.564276
LOXL2	0.244922
DMRTA1	0.460429
HMGCLL1	0.283624
MOCS1	0.0571106
IGLV2-14	0.269172
AC106772.1	0.255699
LINC01929	0.93974
HECW2	0.452258
SRM	0.792072
AC012181.2	0.857751
PRR7-AS1	0.340368
MYO1D	0.174512
FIGN	0.948208
ZNF671	0.32403
KLHL29	0.334389
TNFAIP8L3	0.0137638
LUCAT1	0.763625
CSMD3	0.0621579
BEND4	0.161123
HSD11B2	0.569969
MLXIPL	0.107833
IGKV1D-13	0.379117
IKZF3	0.867054
COL4A1	0.969841
ZNF829	0.0222206
SLC25A18	0.865886
AL135905.1	0.732187
CPM	0.898371
KLHL2P1	0.0291251
LINC00623	0.0615301
AL356489.2	0.059556
VDR	0.519397
LINC01133	0.70138
AC156455.1	0.0577237
AL356299.2	0.207775
AKAP5	0.0269721
AC093535.2	0.137054
EVI2B	0.319573
FAM216B	0.894665
CFH	0.725615
FAM163B	0.985965
CDR2L	0.0697542
AL133153.2	0.977869
S100A9	0.954475
MPP3	0.072581
WNT2B	0.729562
NLGN4X	0.604315
ZNF772	0.600204
AC103923.1	0.809556
AC009097.4	0.0147794
SQOR	0.844066
P2RY8	0.719455
CAMK1D	0.871523
CYSLTR2	0.375955
KCNQ5	0.894409
EPYC	0.848198
THBS2	0.510562
ENHO	0.232775
CTNND2	0.386185
CLEC9A	0.0607162
C15orf48	0.963963
CYSLTR1	0.525466
PDZD3	0.701743
ACVR1C	0.764211
AC100810.3	0.855059
PCSK9	0.494485
MARVELD3	0.0417655
RETREG1	0.427389
IL16	0.777052
TMEM238L	0.722657
TCTEX1D2	0.291646
GPA33	0.1429
SPON1	0.311978
ZNF844	0.512818
AC005696.1	0.108094
IL5RA	0.791374
NIPAL1	0.0273761
NPHP1	0.871777
AC027228.2	0.225679
GRHL1	0.31587
GPRIN2	0.988468
MOGAT2	0.908018
AC004471.1	0.887254
CYP2B7P	0.916749
FKBP10	0.159037
AL031716.1	0.291404
SCX	0.257306
IGHV3-13	0.0602859
AC005089.1	0.271578
KLF9	0.770401
AL512306.3	0.671299
SSBP2	0.463169
AL161891.1	0.96199
NAT16	0.0469641
GABRE	0.038836
CD38	0.125728
TJP3	0.800756
ROBO2	0.711782
RASL10B	0.191943
B3GALT1	0.478767
AL359075.1	0.183941
AC025280.2	0.954679
DUXAP9	0.0331369
AP001542.3	0.821087
IGHV3-74	0.0103765
AL512274.1	0.472496
XPOTP1	0.397577
SERPINB2	0.523007
C1orf210	0.460764
TCEA3	0.468954
LINC00431	0.0694679
SNORD99	0.250995
PLA2G3	0.300369
MIR34AHG	0.390974
CD96	0.684375
RFX6	0.488429
KRT8P35	0.0343903
SQLE	0.29336
IGLV1-51	0.332871
HLA-DRB6	0.995746
SGSM1	0.784743
FRMD1	0.341461
SNRPGP4	0.0911412
MEIS3P1	0.729379
SULT1B1	0.0592003
OACYLP	0.664492
AL158163.2	0.0678821
GPR34	0.710691
CD248	0.332832
B3GNT8	0.355596
LEAP2	0.493127
CHAC1	0.96413
DKK1	0.710015
LMTK3	0.1463
RIMS4	0.51126
BDH1	0.302477
HMGB1P49	0.882299
UGT1A10	0.354948
IGLV5-45	0.746505
TRGV8	0.346052
UGT2A3	0.432294
AP000785.1	0.171611
FAM189A2	0.33224
MEI1	0.354266
IGLV7-43	0.0451243
LINC02154	0.839096
PABPC1L	0.116628
GPR27	0.586911
CD27	0.470609
IGKJ1	0.500483
NLRP7	0.0687524
AL359232.1	0.602757
TACR1	0.191149
IGLV4-3	0.736515
BARX2	0.559459
C3orf80	0.423766
AL022316.1	0.556252
CGN	0.521649
MMRN1	0.482837
VWA3B	0.213908
IGKV3-11	0.242004
PPP1R36	0.905207
EPB41L4A	0.804304
PAPPA2	0.736363
PAK3	0.347912
RBM24	0.838063
FAM172BP	0.898177
AL078581.1	0.111194
AC015922.2	0.940126
PEAK3	0.51308
AL133260.1	0.671803
SLC2A10	0.475296
EBI3	0.239126
SLC22A11	0.557861
AL121772.3	0.250391
SAXO1	0.317238
RHPN1-AS1	0.572933
AC135388.1	0.263643
TNFRSF17	0.0133862
IGKV3-20	0.07466
DRGX	0.790616
RIMKLA	0.601386
AP001207.3	0.840075
LINC01819	0.768785
TNFRSF11A	0.0435238
SH3TC2-DT	0.484538
IGHV2-5	0.160774
CCDC85B	0.132629
GPR3	0.418393
LBP	0.397433
LINC00702	0.675597
ENPP2	0.79916
SLC2A1-AS1	0.0260472
TMEM45B	0.253735
EPHA2	0.0527795
ZNF683	0.973577
LINC01752	0.923482
ANGPT2	0.992432
TRBV12-3	0.133475
C6orf201	0.968036
SGK2	0.73048
OPRD1	0.617878
AL355102.4	0.614432
GCG	0.079904
ADAM21	0.925187
AC110285.6	0.819849
MFAP2	0.722385
HIF3A	0.218213
TMEM132D	0.8585
AC120498.4	0.456257
VSIG2	0.154886
ADAMTS19	0.0646734
CHAD	0.963097
DNM1P47	0.375366
LINC01135	0.789537
MIR222HG	0.151054
EDNRA	0.535276
ZNF492	0.454544
AC027449.1	0.0604832
DIRAS1	0.0961018
AC093512.2	0.766911
CLDN8	0.783358
AL391845.2	0.505554
SLC16A9	0.382451
IGLV1-40	0.999297
RIMBP2	0.467537
IGHA2	0.563293
ZNF469	0.391289
DUSP5P1	0.0746797
AC018697.1	0.143989
AC104365.1	0.798426
AKR1C3	0.349635
DPP10	0.159706
LINC01770	0.864862
CCDC158	0.153702
IGKC	0.460622
PLS1	0.00833103
C10orf99	0.911105
IGLV6-57	0.630678
VASH2	0.958657
DERL3	0.383439
LINC02568	0.704815
AL031009.1	0.707839
IGSF9	0.136367
LINC02569	0.571513
KCNJ15	0.760628
NLRP14	0.0380958
UCN3	0.182409
EXTL3-AS1	0.63158
CHGA	0.552969
IGKV3D-11	0.188735
ZSCAN23	0.534502
BTLA	0.0454559
AC090116.1	0.188748
IL1RN	0.468174
YPEL4	0.361243
SALL1	0.0353484
FPR2	0.331877
AC137932.2	0.446611
PEBP1P2	0.828932
DLX4	0.020426
GPR78	0.628916
AL109615.2	0.121079
SERPINE1	0.112637
C2orf72	0.750267
PDPN	0.785686
BST1	0.423982
ELAVL3	0.583744

## Sheet: Table S10
Table S9 Statistical information of microbiota associated survival genes
Bacteroides dorei	Bacteroides uniformis	Bacteroides vulgatus	Bifidobacterium breve	Bifidobacterium pseudocatenulatum	Bacillus cereus	Bacillus pseudomycoides	Bacillus wiedmannii	Campylobacter jejuni	Chlamydia trachomatis	Human endogenous retrovirus	Klebsiella aerogenes	methanotrophic bacterial endosymbiont of Bathymodiolus sp	Mycobacterium sp 11000297	Mycobacterium tuberculosis	Pseudomonas aeruginosa	Salmonella enterica	Staphylococcus aureus	Streptococcus dysgalactiae	Streptococcus pneumoniae
CCDC78	CCDC78	ATP8B1	LINC02474	CCDC78	FJX1	GABRD	GABRD	FJX1	CPT2	FJX1	FJX1	FJX1	CCDC78	FJX1	FJX1	GABRD	FJX1	CXCL8	FJX1
PPARGC1A	PLS1	PPARGC1A	AFAP1-AS1	PLS1	CXCL8	FJX1	FJX1	CXCL8	ITGBL1	CCDC78	PLEKHA8P1	PLEKHA8P1	ATP8B1	CXCL8	CXCL8	FJX1	CCDC78	CCDC78	PLEKHA8P1
PLS1	SYTL2	PLS1	PARM1	SYTL2	ELFN1	CCDC78	CXCL8	CHEK1	STC2	PPARGC1A	CCDC78	CXCL8	PPARGC1A	ELFN1	AC008494.3	CCDC78	PPARGC1A	SNAI1	CXCL8
SYTL2	TNFRSF17	SYTL2	KRT16	TPD52L1	CCDC78	SNAI1	ELFN1	ELFN1	ADAMTS4	IGKV2-24	SNAI1	ELFN1	SYTL2	CCDC78	PPARGC1A	ATP8B1	SMOX	PPARGC1A	ELFN1
SMOX	TENT5C	DLX4	RNASE1	ZNF829	ATP8B1	PPARGC1A	LZTS3	SNAI1		SYTL2	PPARGC1A	CCDC78	SMOX	SNAI1	SMOX	SNAI1	TNFRSF17	SYTL2	CCDC78
TENT5C	DLX4	SUCLG2	KLHL2P1	SLC2A1-AS1	SNAI1	SYTL2	CCDC78	PPARGC1A		SMOX	SYTL2	ATP8B1	TPD52L1	PPARGC1A	MSLNL	PPARGC1A	TENT5C	SMOX	ATP8B1
DLX4	SUCLG2	ZNF829	KRT8P35	AKAP5	AC008494.3	SMOX	ATP8B1	MIR4713HG		TNFRSF17	SMOX	SNAI1	ELFN1-AS1	SMOX	MMP3	SYTL2	CPT2	TNFRSF17	SNAI1
SUCLG2	ZNF829	DSC2	TEX11	KRT16	PPARGC1A	ELFN1-AS1	SNAI1	SMOX		TENT5C	TNFRSF17	PPARGC1A	DLX4	TNFRSF17	CPT2	SMOX	FUCA1	TENT5C	PPARGC1A
ZNF829	SLC2A1-AS1	AKAP5	PI16	CTU2	SYTL2	TENT5C	PPARGC1A	TNFRSF17		NOTCH3	TENT5C	IGKV2-24	FUCA1	TNFAIP8L3	FUCA1	TNFRSF17	ALDH4A1	CPT2	SMOX
DSC2	AKAP5	NIPAL1	FBXO41	MAGI3	SMOX	CPT2	SYTL2	MMP3		ALDH4A1	CPT2	SMOX	ALDH4A1	ERFE	ZNF829	ELFN1-AS1	SUCLG2	FUCA1	TNFRSF17
AKAP5	FOXS1	KRT16		DUXAP9	TNFRSF17	FUCA1	SMOX	AC009097.4		SUCLG2	FUCA1	IGHV3-74	ZNF829	TENT5C	RUVBL1	TENT5C	ZNF829	NOTCH3	ERFE
NIPAL1	SALL1	FOXS1		POLR3G	TENT5C	NOTCH3	TNFRSF17	BCAN		ZNF829	NOTCH3	TNFRSF17	NIPAL1	CPT2	LINC02195	CPT2	AKAP5	SUCLG2	ELFN1-AS1
FOXS1	IGKV6D-21	SALL1		UNC5C	CPT2	APELA	ELFN1-AS1	ELFN1-AS1		HIGD1A	ALDH4A1	ERFE	FOXS1	FUCA1	POLR3G	FUCA1	FOXS1	ZNF829	TENT5C
SALL1	SLAMF7	GABRE		NEURL1B	FUCA1	SUCLG2	TENT5C	TENT5C		AKAP5	APELA	MMP3	CTU2	NOTCH3	GPR180	NOTCH3	RNASE1	PARM1	CPT2
GABRE	P2RY13	IER5L		GPR82	NOTCH3	ZNF829	CPT2	CPT2		FOXS1	SUCLG2	AC009097.4	SERTAD4	ALDH4A1	STC2	SUCLG2	SALL1	LINC02195	FUCA1
IER5L	GABRE	TNFRSF11A		AL357054.4	ALDH4A1	HIGD1A	FUCA1	FUCA1		POLR3G	ZNF829	BCAN	POLR3G	SUCLG2	IGLV7-43	ZNF829	GABRE	FOXS1	NOTCH3
TNFRSF11A	BTLA	PGGHG		RANBP1	SUCLG2	FOXS1	NOTCH3	NOTCH3		SALL1	HIGD1A	ELFN1-AS1	UNC5C	ZNF829	ADAMTS4	HIGD1A	EIF4E3	SERTAD4	SUCLG2
IGLV7-43	PGGHG	GPR82			ZNF829	POLR3G	ALDH4A1	ZNF829		IGKV6D-21	DSC2	TENT5C	SALL1	HIGD1A	AL357054.4	PARM1	STC2	POLR3G	ZNF829
PGGHG	GPR82	AL357054.4			HIGD1A	UNC5C	APELA	ABCA5		P2RY13	FOXS1	CPT2	TEX11	C6orf15		FOXS1	IGLV7-43	UNC5C	HIGD1A
AL357054.4	AL357054.4				RUVBL1	ITGBL1	SUCLG2	RUVBL1		GABRE	POLR3G	FUCA1	NLRP14	PARM1		RNASE1	BTLA	ITGBL1	C6orf15
					C6orf15	SALL1	ZNF829	C6orf15		IER5L	ITGBL1	NOTCH3	GABRE	LINC02195		POLR3G	PGGHG	SALL1	PARM1
					DSC2	OTUB2	HIGD1A	LINC02195		EIF4E3	SALL1	ALDH4A1	EIF4E3	KRT16		UNC5C	ADAMTS4	TEX11	KRT16
					PARM1	TEX11	RUVBL1	RNASE1		TNFRSF11A	OTUB2	SUCLG2	TNFRSF11A	FOXS1		ITGBL1	AL357054.4	AC104819.3	SERTAD4
					LINC02195	GABRE	C6orf15	ABCE1		STC2	IGKV6D-21	ZNF829	STC2	RNASE1		SALL1	PLOD3	GABRE	POLR3G
					FOXS1	EIF4E3	DSC2	AC005256.1		IGLV7-43	TEX11	HIGD1A	IGLV7-43	IL1A		OTUB2		STC2	UNC5C
					POLR3G	TNFRSF11A	PARM1	SERTAD4		BTLA	GABRE	RUVBL1	NAT16	TTYH3		IGKV6D-21		IGLV7-43	ITGBL1
					UNC5C	STC2	KRT16	IL1A		GPR82	IER5L	C6orf15	AL357054.4	NCS1		TEX11		ADAMTS4	SALL1
					ITGBL1	IGLV7-43	FOXS1	NCS1		AL357054.4	EIF4E3	PARM1		POLR3G		GABRE		AL357054.4	OTUB2
					SALL1	ADAMTS4	RNASE1	POLR3G		PLOD3	TNFRSF11A	LINC02195		UNC5C		EIF4E3			GPR180
					OTUB2	AL357054.4	SERTAD4	UNC5C			STC2	FOXS1		ITGBL1		TNFRSF11A			TEX11
					IGKV6D-21		POLR3G	ITGBL1			IGLV7-43	RNASE1		SALL1		STC2			AC104819.3
					TEX11		UNC5C	SALL1			BTLA	FCRL5		OTUB2		IGLV7-43			APOBR
					AC104819.3		ITGBL1	OTUB2			ADAMTS4	SERTAD4		GPR180		BTLA			GABRE
					GSDMC		SALL1	GPR180			NAT16	POU2AF1		IGKV6D-21		ADAMTS4			TLCD2
					GABRE		OTUB2	TEX11			AL357054.4	TTYH3		TEX11		AL357054.4			EIF4E3
					TLCD2		IGKV6D-21	KPNA2			PLOD3	NCS1		AC104819.3		PLOD3			MARVELD3
					IER5L		TEX11	TLCD2				POLR3G		GSDMC					STC2
					EIF4E3		P2RY13	EIF4E3				KIF3A		GABRE					ADAMTS4
					MARVELD3		GABRE	MARVELD3				ITGBL1		TLCD2					AL357054.4
					TNFRSF11A		EIF4E3	STC2				SALL1		IER5L
					STC2		MARVELD3	ADAMTS4				OTUB2		EIF4E3
					IGLV7-43		TNFRSF11A	AL357054.4				GPR180		MARVELD3
					BTLA		STC2					IGKV6D-21		TNFRSF11A
					ADAMTS4		IGLV7-43					TEX11		STC2
					AL357054.4		BTLA					SLAMF7		IGLV7-43
					PLOD3		ADAMTS4					GSDMC		BTLA
							NAT16					KPNA2		ADAMTS4
							AL357054.4					GABRE		AL357054.4
							PLOD3					TLCD2		PLOD3
												IER5L
												EIF4E3
												MARVELD3
												TNFRSF11A
												STC2
												IGLV7-43
												BTLA
												ADAMTS4
												AL357054.4
												PLOD3
